# Supplementary material for: OncoOmics approaches to reveal essential genes in breast cancer: a panoramic view from pathogenesis to precision medicine
Source: Sci Rep. 2020 Mar 24;10:5285. doi: 10.1038/s41598-020-62279-2 (PMC7093549; doi:10.1038/s41598-020-62279-2)
Supplement: Supplementary file 2 — Supplementary Dataset. [file 41598_2020_62279_MOESM2_ESM.xlsx]

## Sheet: TITLE PAGE
OncoOmics approaches to reveal essential genes in breast cancer: a panoramic view from pathogenesis to precision medicine
Andrés López-Cortés,1,2,3* César Paz-y-Miño,1 Santiago Guerrero,1 Alejandro Cabrera-Andrade,2,4,5 Stephen J. Barigye,6 Cristian R. Munteanu,2,7,8 Humberto González-Díaz,9,10 Alejandro Pazos,2,7,8 Yunierkis Pérez-Castillo,5,11 and Eduardo Tejera5,12,*
1 Centro de Investigación Genética y Genómica, Facultad de Ciencias de la Salud Eugenio Espejo, Universidad UTE, Mariscal Sucre Avenue, Quito 170129, Ecuador
2 RNASA-IMEDIR, Computer Science Faculty, University of A Coruna, A Coruna 15071, Spain
3 Red Latinoamericana de Implementación y Validación de Guías Clínicas Farmacogenómicas (RELIVAF-CYTED)
4 Carrera de Enfermería, Facultad de Ciencias de la Salud, Universidad de Las Américas, Avenue de los Granados, Quito 170125, Ecuador
5 Grupo de Bio-Quimioinformática, Universidad de Las Américas, Avenue de los Granados, Quito 170125, Ecuador
6 Department of Chemistry, McGill University, 801 Sherbrooke Street West, Montreal, QC H3A 0B8, Canada
7 Biomedical Research Institute of A Coruña (INIBIC), University Hospital Complex of A Coruna (CHUAC), A Coruna 15006, Spain
8 Centro de Investigación en Tecnologías de la Información y las Comunicaciones (CITIC), Campus de Elviña s/n, A Coruna 15071, Spain
9 Department of Organic Chemistry II, University of the Basque Country UPV/EHU, Leioa 48940, Biscay, Spain
10 IKERBASQUE, Basque Foundation for Science, Bilbao 48011, Biscay, Spain
11 Escuela de Ciencias Físicas y Matemáticas, Universidad de Las Américas, Avenue de los Granados, Quito 170125, Ecuador
12 Facultad de Ingeniería y Ciencias Agropecuarias, Universidad de Las Américas, Avenue de los Granados, Quito 170125, Ecuador
* Authors to whom correspondence should be addressed
Andrés López-Cortés, MSc.
Centro de Investigación Genética y Genómica, Facultad de Ciencias de la Salud Eugenio Espejo, Universidad UTE, Mariscal Sucre Avenue, Quito 170129, Ecuador.
E-mail: aalc84@gmail.com
Eduardo Tejera, PhD.
Facultad de Ciencias de la Salud, Universidad de Las Américas, Avenue de los Granados, Quito 170125, Ecuador.
E-mail: eduardo.tejera@udla.edu.ec

## Sheet: ST1
Supplementary Table 1. Clinical data of breast cancer patients according to the Pan-Cancer Atlas
Age	Luminal A		Luminal B		Her2-enriched		Basal-like		Normal-like		Unknown		All
	n	%	n	%	n	%	n	%	n	%	n	%	n	%
< 35	13	3	6	3	3	4	3	2	2	6	0	0	27	2
35-49	118	24	43	22	13	17	56	33	10	28	27	26	267	25
≥ 50	368	74	148	75	62	79	112	65	24	67	76	74	790	73
Total	499	100	197	100	78	100	171	100	36	100	103	100	1084	100
Tumor (pTNM)
	n	%	n	%	n	%	n	%	n	%	n	%	n	%
TX	2	0	0	0	0	0	1	1	0	0	0	0	3	0
T1	19	4	6	3	6	8	6	4	1	3	2	2	40	4
T1A	0	0	0	0	0	0	1	1	0	0	1	1	2	0
T1B	9	2	1	1	3	4	0	0	1	3	2	2	16	1
T1C	130	26	29	15	8	10	25	15	8	22	19	18	219	20
T2	263	53	128	65	48	62	117	69	17	47	53	51	626	58
T2A	1	0	0	0	0	0	0	0	0	0	0	0	1	0
T2B	0	0	0	0	1	1	0	0	0	0	0	0	1	0
T3	58	12	23	12	7	9	16	9	9	25	23	22	136	13
T3A	0	0	0	0	0	0	0	0	0	0	1	1	1	0
T4	4	1	1	1	1	1	2	1	0	0	1	1	9	1
T4B	13	3	9	5	2	3	2	1	0	0	1	1	27	2
T4D	0	0	0	0	2	3	1	1	0	0	0	0	3	0
Total	499	100	197	100	78	100	171	101	36	100	103	100	1084	100
Nodule (pTNM)
	n	%	n	%	n	%	n	%	n	%	n	%	n	%
NX	10	2	4	2	4	5	0	0	1	3	1	1	20	2
N0	138	28	64	32	16	21	70	41	12	33	29	28	329	30
N0 (I-)	77	15	16	8	11	14	33	19	6	17	11	11	154	14
N0 (1+)	19	4	0	0	1	1	4	2	1	3	3	3	28	3
N0 (mol+)	1	0	0	0	0	0	0	0	0	0	0	0	1	0
N1	53	11	21	11	14	18	19	11	2	6	14	14	123	11
N1A	79	16	34	17	8	10	19	11	5	14	19	18	164	15
N1B	15	3	8	4	2	3	5	3	1	3	1	1	32	3
N1C	1	0	0	0	0	0	1	1	0	0	0	0	2	0
N1ml	20	4	6	3	3	4	3	2	0	0	4	4	36	3
N2	24	5	17	9	6	8	6	4	1	3	1	1	55	5
N2A	27	5	17	9	5	6	6	4	3	8	6	6	64	6
N3	13	3	3	2	3	4	1	1	1	3	5	5	26	2
N3A	22	4	7	4	4	5	2	1	2	6	9	9	46	4
N3B	0	0	0	0	1	1	1	1	1	3	0	0	3	0
N3C	0	0	0	0	0	0	1	1	0	0	0	0	1	0
Total	499	100	197	100	78	100	171	100	36	100	103	100	1084	100
Metastasis (pTNM)
	n	%	n	%	n	%	n	%	n	%	n	%	n	%
CM0 (I+)	3	1	1	1	0	0	2	1	0	0	0	0	6	1
M0	405	81	168	85	67	86	147	86	30	83	78	1	895	83
M1	8	2	4	2	3	4	3	2	1	3	2	0	21	2
MX	83	17	24	12	8	10	19	11	5	14	23	0	162	15
Total	499	100	197	100	78	100	171	100	36	100	103	1	1084	100
Tumor type
	n	%	n	%	n	%	n	%	n	%	n	%	n	%
Infiltrating carcinoma (NOS)	0	0	0	0	0	0	2	1	0	0	0	0	2	0
Infiltrating ductal carcinoma	315	63	168	85	72	92	148	87	20	56	51	50	774	71
Infiltrating lobular carcinoma	134	27	11	6	3	4	2	1	12	33	39	38	201	19
Medullary carcinoma	0	0	1	1	0	0	5	3	0	0	0	0	6	1
Metaplastic carcinoma	0	0	0	0	1	1	4	2	1	3	2	2	8	1
Mixed histology (NOS)	20	4	4	2	0	0	2	1	0	0	4	4	30	3
Mucinous carcinoma	9	2	4	2	0	0	0	0	0	0	4	4	17	2
Other	21	4	9	5	2	3	8	5	3	8	3	3	46	4
Total	499	100	197	100	78	100	171	100	36	100	103	100	1084	100
Stage
	n	%	n	%	n	%	n	%	n	%	n	%	n	%
I	55	11	12	6	4	5	9	5	3	8	6	6	89	8
IA	49	10	10	5	3	4	13	8	3	8	8	8	86	8
IB	4	1	1	1	0	0	0	0	0	0	1	1	6	1
II	3	1	1	1	0	0	1	1	0	0	1	1	6	1
IIA	148	30	60	30	30	38	81	47	10	28	26	25	355	33
IIB	114	23	48	24	17	22	41	24	10	28	25	24	255	24
III	0	0	1	1	0	0	0	0	1	3	0	0	2	0
IIIA	68	14	39	20	12	15	14	8	5	14	17	17	155	14
IIIB	11	2	11	6	1	1	3	2	0	0	2	2	28	3
IIIC	30	6	7	4	6	8	4	2	3	8	14	14	64	6
IV	7	1	4	2	3	4	2	1	1	3	2	2	19	2
X	9	2	3	2	0	0	1	1	0	0	1	1	14	1
Unknown	1	0	0	0	2	3	2	1	0	0	0	0	5	0
Total	499	100	197	100	78	100	171	100	36	100	103	100	1084	100
Race / ethnicity
	n	%	n	%	n	%	n	%	n	%	n	%	n	%
White / Not Hispanic or Latino	333	67	114	58	32	41	93	54	21	58	58	56	651	60
White / Hispanic or Latino	15	3	4	2	1	1	3	2	4	11	6	6	33	3
White / unknown	36	7	8	4	4	5	10	6	0	0	9	9	67	6
Black or African American	56	11	26	13	15	19	53	31	9	25	23	22	182	17
Asian	20	4	16	8	15	19	7	4	1	3	1	1	60	6
American Indian or Alaska Native	0	0	0	0	1	1	0	0	0	0	0	0	1	0
Unknown	39	8	29	15	10	13	5	3	1	3	6	6	90	8
Total	499	100	197	100	78	100	171	100	36	100	103	100	1084	100

## Sheet: ST2
Supplementary Table 2.Gene sets analyzed in this study
PharmGKB / CGI	PharmGKB / CGI	PCA	PCA	CS	CS	DRIVER BC	DRIVER BC	NON CANCER GENES	NON CANCER GENES
ABCB1	0.571429	ACVR2A	0.647059	ABL1	1.27381	ACTG1	1.12605	BEAN1	0.259887
ABCC2	0.241758	AKT1	1.42353	AKT1	1.44048	ACVR1B	0.621849	CLRN1	0.316384
ABCC4	0.450549	AP1S1	1.07059	ARID1A	1.21429	PARP4	0.672269	HYLS1	0.322034
ABCG2	0.340659	APC	0.788235	ATF2	0.642857	AGTR2	0.277311	PEX10	0.310734
AKR1C3	0.582418	AR	0.847059	ATM	0.690476	AKT2	0.92437	SHROOM4	0.288136
ALDH1A1	0.417582	ARID1A	1.2	ATR	1.25	RHOA	0.890756	WDPCP	0.435028
ALDH3A1	0.483516	ARID5B	0.6	BCL2	0.678571	ATRX	0.529412	HCN4	0.19774
ATM	0.637363	ATM	0.682353	BLM	1.5	PRDM1	0.521008	GDF6	0.79096
BARD1	0.67033	ATR	1.23529	CARM1	1.45238	BRAF	0.630252	PEX13	0.672316
CBR1	0.945055	B2M	0.623529	CBL	0.619048	ZFP36L1	0.420168	CLCNKA	0.316384
CBR3	0.813187	BARD1	0.717647	CCND1	3.77381	CBLB	0.630252	SLC12A3	0.237288
CCNK	1.21978	BLM	1.48235	CDC42	0.916667	CCND3	0.731092	PEX3	0.734463
CYP19A1	0.263736	BRCA1	1.64706	CDH1	2.09524	CCNE1	1.2521	SLC25A15	0.293785
CYP1A1	0.307692	BRCA2	1.32941	CDH2	0.333333	CDK6	0.672269	PEX2	1.58757
CYP1B1	0.461538	BRIP1	2.08235	CDK2	0.916667	CDKN2B	0.621849	PEX1	0.525424
CYP2A6	0.373626	BUB1B	1	CDK4	0.97619	CTNNA1	0.815126	MYO7A	0.666667
CYP2B6	0.285714	CASP8	0.976471	CITED2	0.595238	CTSS	1.19328	RAB3GAP1	0.355932
CYP2C19	0.351648	CBFB	1.01176	CREBBP	2.66667	CUX1	0.596639	KCNE2	0.446328
CYP2C8	0.186813	CCAR1	0.976471	CCN2	0.488095	DCTD	1.2605	USH1G	0.463277
CYP2D6	0.692308	CCND1	3.72941	CTNNB1	0.535714	DNMT3A	0.747899	KCNE1	0.169492
CYP3A4	0.208791	CD3G	0.552941	CXCL8	0.72619	ERCC4	1.60504	BBS10	0.508475
DPYD	0.549451	CDH1	2.07059	DMC1	0.738095	EXT2	0.789916	SLC39A13	0.276836
E2F7	0.879121	CDKN1B	0.717647	EGF	0.380952	FOXO3	0.773109	AVP	0.237288
ECT2L	0.362637	CDKN2A	1.32941	EGFR	0.964286	AFF2	0.546218	KCNJ2	0.474576
EDN1	0.78022	CHD4	1.22353	EP300	1.29762	GNAS	1.16807	BBS2	0.305085
EPHA5	0.263736	CHEK2	1.05882	ERBB2	3.79762	GPR32	0.445378	GP1BA	0.124294
ERBB2	3.50549	COL7A1	0.329412	ERBB3	1.11905	GRIA2	0.369748	MPV17	0.333333
ERBB3	1.03297	CTCF	1.03529	ERBB4	0.880952	ARHGAP35	0.773109	AAAS	0.389831
ERCC1	0.736264	CTNNB1	0.529412	ESR1	0.964286	HLA-DRB1	0.546218	RAB3GAP2	1.97175
ERCC2	0.758242	DOCK8	0.764706	FGF2	0.380952	HRAS	0.436975	KCNJ1	0.259887
ESR1	0.89011	EP300	1.28235	FOS	0.428571	IGF1R	0.932773	BCS1L	0.344633
ESR2	0.472527	EPCAM	1.22353	FYN	0.714286	KCNN3	1.02521	DCAF17	0.384181
FCGR2A	1.3956	ERBB2	3.75294	GRB2	1.25	LGALS1	0.428571	CLCNKB	0.276836
FCGR3A	1.62637	FANCA	1	H2AFX	0.488095	SMAD3	0.361345	FST	0.112994
FGFR4	0.67033	FANCC	1.03529	HMGB1	1.11905	SMAD4	1.18487	SURF1	0.20904
FOXO1	0.395604	FANCM	0.929412	IGF1	0.440476	MDM2	0.907563	BAAT	0.039548
GNL3	0.648352	FBXW7	0.788235	IL1B	0.488095	MEN1	0.882353	ARX	0.231638
GSTP1	1.48352	FOXA1	0.8	IL6	0.321429	KMT2A	0.495798	DGUOK	0.468927
HMMR	0.956044	GATA3	2.24706	INS	0.166667	AFDN	0.478992	PEX19	1.79096
INSR	0.846154	GJB2	0.576471	IRF1	0.690476	MSH2	0.907563	BBS12	0.259887
IRS1	0.450549	GPS2	0.682353	JUN	0.511905	MST1	0.268908	SLC6A8	0.423729
MAP4K4	0.78022	HCFC2	0.858824	KAT2B	0.535714	MYB	0.571429	AANAT	0.615819
MDM4	3	KMT2C	1.96471	LCK	0.52381	MYC	1.89076	SUCLG1	0.429379
NCOA1	0.659341	KRAS	1.14118	LEP	0.488095	NBL1	0.243697	FAM20C	0.418079
NOS1	0.241758	LARP7	1.2	MAPK1	1.5	NEK2	2.44538	CHAT	0.118644
NOS3	0.571429	LATS1	0.670588	MAPK14	1.40476	CNOT3	0.907563	KCNE3	0.440678
NQO1	0.604396	MAP2K4	1.11765	MAPK8	0.702381	NRAS	0.705882	CFH	0.514124
NQO2	0.956044	MAP3K1	1.62353	MED1	3.64286	PAX2	0.336134	CHRNE	0.20904
PERP	0.989011	MAX	0.976471	MLH1	1.35714	PDGFRA	0.487395	NDUFA2	0.282486
PIGB	0.989011	MORC4	0.658824	MMP2	0.666667	PIK3C3	0.932773	FBN1	0.429379
PIK3R1	0.813187	MUTYH	1	MMP9	0.321429	PTGFR	0.302521	BEST1	0.225989
PIK3R2	0.857143	NCOR1	1.16471	MRE11	1.11905	RPGR	0.420168	WFS1	0.259887
PPP2R5D	2.06593	NF1	1.91765	NBN	3.15476	RYR2	1.63866	SLC27A4	0.40113
RNF8	1.82418	NIPBL	1.48235	NCOA1	0.714286	SMARCA4	1.09244	SHANK3	0.254237
RRAS2	0.637363	PALB2	2.57647	NCOA2	2.22619	SMARCD1	0.680672	KCNJ10	0.79661
RRM1	0.846154	PIK3CA	5.22353	NCOA6	2.32143	RO60	3.05042	KCNQ1	0.242938
SLC22A16	0.725275	PIK3R1	0.870588	NFKB1	0.583333	STK11	0.445378	COL4A4	0.367232
SLC29A1	0.824176	PIK3R3	0.635294	NR3C1	0.464286	TCP11	0.352941	SLC26A4	0.146893
SLCO1B1	0.296703	PMS2	1.83529	NRIP1	0.892857	TRAF5	1.88235	SCNN1G	0.638418
SOD2	0.516484	POLE	1.01176	PIK3CA	5.28571	USH2A	1.65546	MAOA	0.20904
TNFRSF11B	1.79121	POT1	1.04706	PLCG1	1.29762	KDM6A	0.798319	USH1C	0.101695
TNFSF11	0.252747	PPP2R1A	0.905882	PPARA	0.809524	XBP1	0.252101	GP9	0.135593
TOP2A	1.97802	PRDM9	0.705882	PPARGC1A	0.488095	ZNF28	0.857143	BSND	0.101695
TP53	4.83516	PRRG1	0.788235	RAC1	1.54762	ZNF217	1.51261	SCN3B	0.175141
TP53AIP1	0.32967	PTCH1	0.647059	RAC3	1.70238	KMT2D	0.789916	GLE1	0.672316
TUBB1	1.08791	PTEN	2.03529	RAD51	0.988095	NCOA3	1.67227	SLC16A2	0.338983
UGT1A4	0.461538	PTPN11	0.870588	RAD51C	2.35714	USP9X	0.714286	B4GALT7	0.389831
VEGFA	0.879121	PTPRD	1.11765	RBBP8	0.535714	AXIN1	1.53782	KCNA1	0.322034
XRCC1	0.923077	RAD51C	2.32941	RELA	1.90476	BAP1	0.890756	ATP13A2	0.214689
ZNF423	0.901099	RASA1	0.458824	RPA1	1.15476	HIST1H2BC	0.747899	EVC	0.214689
BRCA1	1.53846	RB1	2.15294	RPA3	1.0119	HIST1H3B	0.705882	RAI1	0.271186
BRCA2	1.24176	RECQL	1.23529	SERPINE1	0.380952	IRS4	0.218487	PQBP1	0.361582
CDH1	1.93407	RET	0.647059	SMARCB1	0.821429	OR6A2	0.327731	NDUFS4	0.559322
PIK3CB	0.934066	RNF43	2.4	SMARCE1	2.38095	MAP3K13	0.882353	BBS1	0.661017
ERBB4	0.813187	RPL22	0.670588	SRA1	0.833333	ZMYM3	0.630252	PLOD1	0.288136
GATA3	2.0989	RPL5	0.752941	SRC	1.58333	MED23	0.571429	BBS7	0.367232
INPP4B	0.604396	RUNX1	1.05882	STAT3	1.08333	GAL3ST1	0.420168	MKS1	1.38983
NF2	1.41758	SETBP1	0.635294	TGFB1	0.345238	GPRIN2	0.672269	TBX4	0.564972
NOTCH1	0.868132	SF3B1	1.12941	TIMP1	0.416667	LRIG2	0.495798	BBS5	0.220339
NOTCH2	2.05495	SPOP	2.82353	TOP3A	1.57143	STAG2	0.613445	SCN4B	0.169492
PIK3CA	4.87912	TAF1	0.870588	TP53	5.2381	SEPTIN9	1.60504	TBX1	0.322034
PTEN	1.9011	TBX3	0.870588	VEGFA	0.952381	CD3EAP	0.907563	PEX16	0.299435
AKT3	2.16484	TP53	5.17647	WWTR1	1.4881	CCNI	0.781513	RAPSN	0.107345
AR	0.791209	UROD	0.658824	YAP1	0.869048	ADAMTS6	0.470588	HMX1	0.180791
FGF3	1.8022	ZC3H13	1.27059			SPEN	0.731092	POLR1C	0.768362
FGF4	1.98901					CIC	0.453782	SUCLA2	0.666667
FGFR1	2.38462					PTPN22	0.369748	BDNF	0.169492
FGFR2	0.901099					FOXP1	0.420168	HPS4	0.491525
JAK2	0.824176					RBMX	0.605042	POLA1	0.581921
NTRK3	0.736264					ATAD2	3.56303	KCNH2	0.271186
PDPK1						SETD2	0.806723	SH3PXD2B	0.435028
						IRAK4	0.689076	CNNM4	0.288136
						ACTL6B	0.226891	NDUFS7	0.265537
						TET2	0.504202	NPHS2	0.423729
						BCOR	0.546218	MBTPS2	0.378531
						CASZ1	0.420168	TCOF1	0.497175
						PBRM1	0.554622	CACNB2	0.175141
						EXOC2	0.613445	POLR1D	0.508475
						RHBG	0.991597	NPHS1	0.220339
						ARID1B	1.19328	TBX5	0.259887
						NADK	0.882353	CHST14	0.367232
						TBL1XR1	1.03361	PRKAG2	0.451977
						PREX2	1.05042	CHRND	0.0847458
						ITCH	1.20168	HPS3	0.587571
						PHF6	0.731092	HPS5	0.259887
						FBXO32	1.98319	SCNN1B	0.480226
						RAB42	0.420168	BBS4	0.508475
						OR2D2	0.462185	SNAP29	0.60452
						OR9A2	0.344538	SLC2A10	0.514124
						DCAF4L2	1.0084	POR	0.451977
						FRMPD2	0.294118	MGP	0.361582
						TMEM199	1.92437	TMEM67	1.49718
						ZNF362	0.563025	SIX5	0.237288
						PPM1L	0.613445	SNRPN	0.564972
						ASXL1	1.15126	COL4A5	0.39548
						ARID2	0.672269	MID1	0.542373
						AQP12A	0.411765	NR2E3	0.220339
						HRNR	1.18487	HPS6	0.39548
						CLEC19A	0.789916	SIL1	0.293785
								RNASEH2B	0.440678
								CRLF1	0.20339
								LMX1B	0.361582
								NDUFV1	0.819209
								GLUD1	0.299435
								ABCD3	0.305085
								PEX14	0.214689
								MECP2	0.39548
								TBCE	2.18079
								EYA1	0.564972
								ABHD5	0.384181
								ALDH3A2	0.338983
								AIRE	0.169492
								GPD1L	0.20339
								EDN3	0.310734
								SPINK5	0.180791
								LRP4	0.237288
								OBSL1	0.322034
								RBM28	0.706215
								HPS1	0.378531
								MUSK	0.0903955
								LYST	1.14689
								XK	0.491525
								RNASEH2C	0.338983
								SCARB2	0.468927
								TSPYL1	0.39548
								RPGRIP1L	0.463277
								PER2	0.254237
								FGD1	0.59322
								CC2D2A	0.19209
								TBX15	0.248588
								GDNF	0.0960452
								PITX2	0.163842
								DHCR7	0.966102
								LPIN2	0.344633
								FOXG1	0.242938
								CTSC	0.338983
								DLX3	0.59322
								MKKS	0.920904
								FRAS1	0.367232
								NDUFS8	0.745763
								FTL	0.231638
								ATP7B	0.333333
								BLOC1S3	0.531073
								NHS	0.361582
								PROK2	0.141243
								CD46	1.61582
								IQCB1	0.587571
								LOR	0.514124
								TREX1	0.271186
								MLPH	0.220339
								SNTA1	0.435028
								ARL13B	0.40678
								RFXAP	0.367232
								EPHX1	1.28249
								LRP5	0.706215
								ALOX5	0.305085
								FLNB	0.389831

## Sheet: ST3
Supplementary Table 3. Ratio of genomic alterations per sample per intrinsic molecular subtype
Genes	Basal-like (N=171)		Her2-enriched (N=78)		Luminal A (N=499)		Luminal B (N=197)		Normal-like (N=36)		Unknown (N=103)
	N alterations	Ratio	N alterations	Ratio	N alterations	Ratio	N alterations	Ratio	N alterations	Ratio	N alterations	Ratio
TP53	205	1.19883	61	0.782051	69	0.138277	91	0.461929	13	0.361111	1	0.00970874
RNF8	117	0.684211	7	0.0897436	23	0.0460922	17	0.0862944	1	0.0277778	1	0.00970874
PPP2R5D	93	0.54386	16	0.205128	37	0.0741483	34	0.172589	6	0.166667	2	0.0194175
RB1	88	0.51462	16	0.205128	32	0.0641283	42	0.213198	3	0.0833333	2	0.0194175
WWTR1	82	0.479532	6	0.0769231	20	0.0400802	5	0.0253807	11	0.305556	1	0.00970874
CHD4	38	0.473684	11	0.141026	38	0.0220441	14	0.0558376	3	0.0555556	0	0
AKT3	79	0.461988	8	0.102564	80	0.160321	23	0.116751	6	0.166667	1	0.00970874
BLM	74	0.432749	8	0.102564	16	0.0320641	25	0.126904	2	0.0555556	1	0.00970874
PTEN	67	0.391813	8	0.102564	60	0.12024	34	0.172589	3	0.0833333	1	0.00970874
NOTCH1	62	0.362573	5	0.0641026	4	0.00801603	4	0.0203046	4	0.111111	0	0
NOTCH2	62	0.362573	17	0.217949	82	0.164329	23	0.116751	2	0.0555556	1	0.00970874
CARM1	60	0.350877	6	0.0769231	29	0.0581162	21	0.106599	5	0.138889	1	0.00970874
TNFRSF11B	60	0.350877	13	0.166667	50	0.1002	31	0.15736	6	0.166667	3	0.0291262
EPCAM	59	0.345029	17	0.217949	7	0.0140281	19	0.0964467	1	0.0277778	1	0.00970874
NBN	54	0.315789	17	0.217949	89	0.178357	92	0.467005	5	0.138889	4	0.038835
PERP	52	0.304094	21	0.269231	10	0.0200401	4	0.0203046	3	0.0833333	0	0
MAPK14	51	0.298246	12	0.153846	22	0.0440882	29	0.147208	2	0.0555556	2	0.0194175
SRC	51	0.298246	7	0.0897436	38	0.0761523	32	0.162437	3	0.0833333	2	0.0194175
PIK3CA	50	0.292398	44	0.564103	262	0.52505	75	0.380711	10	0.277778	3	0.0291262
PPARA	50	0.292398	5	0.0641026	6	0.012024	3	0.0152284	4	0.111111	0	0
MUTYH	48	0.280702	9	0.115385	16	0.0320641	11	0.0558376	1	0.0277778	0	0
CITED2	7	0.274854	6	0.0769231	24	0.0140281	11	0.121827	1	0.0555556	1	0
RECQL	47	0.274854	9	0.115385	24	0.0480962	19	0.0964467	5	0.138889	1	0.00970874
BUB1B	46	0.269006	9	0.115385	2	0.00400802	25	0.126904	2	0.0555556	1	0.00970874
CTCF	15	0.269006	9	0.115385	46	0.270541	16	0.147208	2	0.0833333	0	0.038835
NCOA6	46	0.269006	19	0.24359	62	0.124248	64	0.324873	1	0.0277778	3	0.0291262
BRCA2	43	0.251462	18	0.230769	20	0.0400802	28	0.142132	1	0.0277778	3	0.0291262
CBR1	43	0.251462	10	0.128205	19	0.0380762	12	0.0609137	1	0.0277778	1	0.00970874
FCGR2A	43	0.251462	12	0.153846	48	0.0961924	19	0.0964467	5	0.138889	0	0
FCGR3A	43	0.251462	14	0.179487	57	0.114228	31	0.15736	3	0.0833333	0	0
HMMR	43	0.251462	9	0.115385	5	0.01002	29	0.147208	0	0	1	0.00970874
RAC3	43	0.251462	22	0.282051	38	0.0761523	30	0.152284	2	0.0555556	8	0.0776699
FANCC	42	0.245614	15	0.192308	11	0.0220441	20	0.101523	0	0	0	0
CDKN1B	17	0.239766	2	0.025641	24	0.0200401	17	0.071066	0	0.0555556	1	0.038835
FANCA	41	0.239766	6	0.0769231	20	0.0400802	13	0.0659898	4	0.111111	1	0.00970874
RRAS2	41	0.239766	2	0.025641	7	0.0140281	6	0.0304569	1	0.0277778	1	0.00970874
GSTP1	40	0.233918	24	0.307692	39	0.0781563	26	0.13198	3	0.0833333	3	0.0291262
VEGFA	40	0.233918	9	0.115385	17	0.0340681	7	0.035533	5	0.138889	2	0.0194175
EGFR	39	0.22807	17	0.217949	8	0.0160321	7	0.035533	10	0.277778	0	0
MAP4K4	39	0.22807	8	0.102564	13	0.0260521	5	0.0253807	6	0.166667	0	0
RAD51	39	0.22807	8	0.102564	4	0.00801603	31	0.15736	1	0.0277778	0	0
CHEK2	47	0.222222	10	0.128205	7	0.0761523	24	0.071066	2	0.0833333	0	0
MLH1	37	0.216374	16	0.205128	27	0.0541082	32	0.162437	2	0.0555556	0	0
SOD2	37	0.216374	3	0.0384615	4	0.00801603	1	0.00507614	2	0.0555556	0	0
RELA	36	0.210526	11	0.141026	67	0.134269	41	0.208122	3	0.0833333	2	0.0194175
AKR1C3	35	0.204678	5	0.0641026	11	0.0220441	1	0.00507614	1	0.0277778	0	0
EDN1	35	0.204678	10	0.128205	14	0.0280561	5	0.0253807	7	0.194444	0	0
FBXW7	35	0.204678	9	0.115385	7	0.0140281	8	0.0406091	8	0.222222	0	0
MAPK1	35	0.204678	12	0.153846	47	0.0941884	28	0.142132	2	0.0555556	2	0.0194175
NF2	35	0.204678	10	0.128205	44	0.0881764	35	0.177665	2	0.0555556	3	0.0291262
NIPBL	35	0.204678	13	0.166667	46	0.0921844	27	0.137056	4	0.111111	1	0.00970874
PRRG1	35	0.204678	8	0.102564	7	0.0140281	9	0.0456853	8	0.222222	0	0
SLC22A16	35	0.204678	6	0.0769231	14	0.0280561	9	0.0456853	1	0.0277778	1	0.00970874
TOP2A	35	0.204678	32	0.410256	37	0.0741483	72	0.365482	0	0	4	0.038835
ATR	34	0.19883	14	0.179487	21	0.0420842	29	0.147208	5	0.138889	2	0.0194175
E2F7	34	0.19883	6	0.0769231	16	0.0320641	21	0.106599	0	0	3	0.0291262
LARP7	34	0.19883	9	0.115385	34	0.0681363	23	0.116751	1	0.0277778	1	0.00970874
PMS2	34	0.19883	17	0.217949	69	0.138277	34	0.172589	2	0.0555556	0	0
SLC29A1	34	0.19883	2	0.025641	20	0.0400802	14	0.071066	3	0.0833333	2	0.0194175
AP1S1	33	0.192982	12	0.153846	28	0.0561122	15	0.0761421	2	0.0555556	1	0.00970874
ABL1	32	0.187135	23	0.294872	27	0.0541082	20	0.101523	3	0.0833333	2	0.0194175
FGFR1	32	0.187135	7	0.0897436	94	0.188377	47	0.238579	6	0.166667	1	0.00970874
MRE11	32	0.187135	9	0.115385	25	0.0501002	25	0.126904	2	0.0555556	1	0.00970874
PIGB	32	0.187135	8	0.102564	26	0.0521042	23	0.116751	0	0	1	0.00970874
CDK4	41	0.181287	11	0.141026	10	0.0160321	14	0.142132	2	0	4	0.0194175
RPL5	31	0.181287	2	0.025641	19	0.0380762	8	0.0406091	4	0.111111	0	0
SPOP	31	0.181287	49	0.628205	97	0.194389	58	0.294416	3	0.0833333	2	0.0194175
BRCA1	30	0.175439	11	0.141026	31	0.0621242	63	0.319797	1	0.0277778	4	0.038835
RAC1	30	0.175439	20	0.25641	50	0.1002	21	0.106599	5	0.138889	4	0.038835
BRIP1	29	0.169591	21	0.269231	61	0.122244	60	0.304569	0	0	6	0.0582524
CYP1B1	29	0.169591	9	0.115385	2	0.00400802	1	0.00507614	0	0	0	0
KMT2C	29	0.169591	13	0.166667	89	0.178357	33	0.167513	2	0.0555556	1	0.00970874
PALB2	29	0.169591	19	0.24359	103	0.206413	62	0.314721	2	0.0555556	4	0.038835
PIK3CB	29	0.169591	13	0.166667	20	0.0400802	20	0.101523	2	0.0555556	1	0.00970874
POLE	29	0.169591	10	0.128205	19	0.0380762	26	0.13198	0	0	2	0.0194175
PRDM9	29	0.169591	5	0.0641026	11	0.0220441	12	0.0609137	3	0.0833333	0	0
SMARCB1	29	0.169591	8	0.102564	15	0.0300601	15	0.0761421	0	0	2	0.0194175
KRAS	28	0.163743	8	0.102564	35	0.0701403	25	0.126904	0	0	1	0.00970874
NQO2	28	0.163743	15	0.192308	30	0.0601202	13	0.0659898	1	0.0277778	0	0
ZC3H13	28	0.163743	9	0.115385	44	0.0881764	22	0.111675	2	0.0555556	3	0.0291262
CASP8	27	0.157895	15	0.192308	17	0.0340681	21	0.106599	1	0.0277778	2	0.0194175
CCAR1	27	0.157895	9	0.115385	23	0.0460922	20	0.101523	3	0.0833333	1	0.00970874
HMGB1	27	0.157895	9	0.115385	23	0.0460922	32	0.162437	2	0.0555556	1	0.00970874
JAK2	27	0.157895	9	0.115385	23	0.0460922	14	0.071066	1	0.0277778	1	0.00970874
PLCG1	27	0.157895	16	0.205128	25	0.0501002	35	0.177665	3	0.0833333	3	0.0291262
PTCH1	27	0.157895	4	0.0512821	8	0.0160321	11	0.0558376	5	0.138889	0	0
RPA1	27	0.157895	2	0.025641	34	0.0681363	27	0.137056	4	0.111111	3	0.0291262
RRM1	27	0.157895	6	0.0769231	9	0.0180361	32	0.162437	0	0	3	0.0291262
CYP2D6	26	0.152047	10	0.128205	17	0.0340681	9	0.0456853	0	0	1	0.00970874
EP300	26	0.152047	9	0.115385	50	0.1002	19	0.0964467	2	0.0555556	3	0.0291262
IRF1	26	0.152047	3	0.0384615	20	0.0400802	7	0.035533	2	0.0555556	0	0
NF1	26	0.152047	21	0.269231	65	0.130261	45	0.228426	3	0.0833333	3	0.0291262
SMARCE1	26	0.152047	37	0.474359	75	0.150301	55	0.279188	1	0.0277778	6	0.0582524
BARD1	25	0.146199	4	0.0512821	13	0.0260521	17	0.0862944	0	0	2	0.0194175
CD3G	10	0.146199	4	0.0512821	17	0.0501002	12	0.182741	4	0.0833333	0	0.00970874
SF3B1	25	0.146199	4	0.0512821	38	0.0761523	24	0.121827	1	0.0277778	4	0.038835
UGT1A4	25	0.146199	5	0.0641026	7	0.0140281	4	0.0203046	0	0	1	0.00970874
CXCL8	24	0.140351	13	0.166667	13	0.0260521	10	0.0507614	0	0	1	0.00970874
DMC1	24	0.140351	8	0.102564	10	0.0200401	17	0.0862944	0	0	3	0.0291262
GATA3	24	0.140351	6	0.0769231	101	0.202405	54	0.274112	0	0	6	0.0582524
MED1	24	0.140351	89	1.14103	94	0.188377	87	0.441624	3	0.0833333	9	0.0873786
TOP3A	24	0.140351	10	0.128205	62	0.124248	31	0.15736	1	0.0277778	4	0.038835
ERCC1	23	0.134503	3	0.0384615	35	0.0701403	5	0.0253807	0	0	1	0.00970874
FGFR2	23	0.134503	5	0.0641026	26	0.0521042	24	0.121827	3	0.0833333	1	0.00970874
STAT3	23	0.134503	10	0.128205	38	0.0761523	16	0.0812183	2	0.0555556	2	0.0194175
XRCC1	23	0.134503	10	0.128205	31	0.0621242	18	0.0913706	1	0.0277778	1	0.00970874
FYN	22	0.128655	7	0.0897436	17	0.0340681	8	0.0406091	5	0.138889	1	0.00970874
MAPK8	22	0.128655	5	0.0641026	16	0.0320641	15	0.0761421	0	0	1	0.00970874
PPARGC1A	22	0.128655	6	0.0769231	5	0.01002	6	0.0304569	2	0.0555556	0	0
YAP1	22	0.128655	1	0.0128205	26	0.0521042	15	0.0761421	7	0.194444	2	0.0194175
ARID1A	21	0.122807	9	0.115385	46	0.0921844	24	0.121827	0	0	2	0.0194175
CBFB	21	0.122807	7	0.0897436	45	0.0901804	12	0.0609137	1	0.0277778	0	0
CBR3	21	0.122807	21	0.269231	20	0.0400802	7	0.035533	5	0.138889	0	0
DOCK8	21	0.122807	9	0.115385	20	0.0400802	11	0.0558376	4	0.111111	0	0
ERCC2	21	0.122807	4	0.0512821	34	0.0681363	9	0.0456853	2	0.0555556	0	0
NCOA2	21	0.122807	15	0.192308	79	0.158317	65	0.329949	2	0.0555556	5	0.0485437
B2M	20	0.116959	6	0.0769231	14	0.0280561	11	0.0558376	2	0.0555556	0	0
CBL	20	0.116959	2	0.025641	18	0.0360721	10	0.0507614	2	0.0555556	0	0
CDH1	3	0.116959	9	0.115385	136	0.0761523	21	0.0507614	7	0.0277778	0	0.00970874
CTNNB1	20	0.116959	4	0.0512821	8	0.0160321	7	0.035533	6	0.166667	0	0
IL1B	20	0.116959	0	0	14	0.0280561	3	0.0152284	4	0.111111	0	0
MDM4	20	0.116959	18	0.230769	161	0.322645	70	0.35533	1	0.0277778	3	0.0291262
PIK3R1	20	0.116959	10	0.128205	28	0.0561122	8	0.0406091	8	0.222222	0	0
PTPN11	20	0.116959	8	0.102564	24	0.0480962	19	0.0964467	1	0.0277778	2	0.0194175
RAD51C	20	0.116959	29	0.371795	71	0.142285	70	0.35533	1	0.0277778	7	0.0679612
NTRK3	19	0.111111	1	0.0128205	30	0.0601202	13	0.0659898	4	0.111111	0	0
PTPRD	19	0.111111	12	0.153846	35	0.0701403	26	0.13198	3	0.0833333	0	0
RPL22	19	0.111111	6	0.0769231	19	0.0380762	9	0.0456853	4	0.111111	0	0
GJB2	18	0.105263	4	0.0512821	19	0.0380762	6	0.0304569	2	0.0555556	0	0
RPA3	18	0.105263	11	0.141026	28	0.0561122	26	0.13198	1	0.0277778	1	0.00970874
CDKN2A	81	0.0994152	8	0.102564	11	0.0480962	11	0.0862944	2	0	0	0.00970874
NFKB1	17	0.0994152	5	0.0641026	17	0.0340681	9	0.0456853	1	0.0277778	0	0
POT1	17	0.0994152	8	0.102564	36	0.0721443	26	0.13198	1	0.0277778	1	0.00970874
UROD	17	0.0994152	5	0.0641026	25	0.0501002	9	0.0456853	0	0	0	0
ACVR2A	16	0.0935673	7	0.0897436	16	0.0320641	10	0.0507614	6	0.166667	0	0
DPYD	16	0.0935673	3	0.0384615	22	0.0440882	3	0.0152284	6	0.166667	0	0
GNL3	16	0.0935673	5	0.0641026	14	0.0280561	23	0.116751	1	0.0277778	0	0
INSR	16	0.0935673	2	0.025641	37	0.0741483	19	0.0964467	0	0	3	0.0291262
MAX	16	0.0935673	7	0.0897436	29	0.0581162	26	0.13198	2	0.0555556	3	0.0291262
RUNX1	16	0.0935673	5	0.0641026	54	0.108216	11	0.0558376	4	0.111111	0	0
ATM	15	0.0877193	2	0.025641	26	0.0521042	13	0.0659898	2	0.0555556	0	0
CCN2	12	0.0877193	2	0.025641	16	0.0921844	5	0.0812183	6	0.0555556	0	0
ESR2	15	0.0877193	3	0.0384615	11	0.0220441	13	0.0659898	1	0.0277778	0	0
H2AFX	15	0.0877193	7	0.0897436	6	0.012024	10	0.0507614	2	0.0555556	1	0.00970874
PIK3R2	15	0.0877193	18	0.230769	31	0.0621242	12	0.0609137	1	0.0277778	1	0.00970874
PPP2R1A	15	0.0877193	9	0.115385	38	0.0761523	15	0.0761421	0	0	0	0
APC	14	0.0818713	7	0.0897436	26	0.0521042	18	0.0913706	1	0.0277778	1	0.00970874
ERBB4	14	0.0818713	5	0.0641026	40	0.0801603	12	0.0609137	1	0.0277778	2	0.0194175
MORC4	14	0.0818713	22	0.282051	7	0.0140281	10	0.0507614	3	0.0833333	0	0
AKT1	13	0.0760234	30	0.384615	45	0.0901804	26	0.13198	6	0.166667	1	0.00970874
MAP3K1	13	0.0760234	3	0.0384615	104	0.208417	14	0.071066	2	0.0555556	2	0.0194175
NCOA1	13	0.0760234	9	0.115385	29	0.0581162	7	0.035533	2	0.0555556	0	0
NCOR1	13	0.0760234	6	0.0769231	55	0.11022	24	0.121827	0	0	1	0.00970874
NOS3	13	0.0760234	2	0.025641	21	0.0420842	7	0.035533	8	0.222222	1	0.00970874
PIK3R3	13	0.0760234	10	0.128205	16	0.0320641	13	0.0659898	1	0.0277778	1	0.00970874
ALDH1A1	12	0.0701754	6	0.0769231	11	0.0220441	3	0.0152284	6	0.166667	0	0
CCND1	7	0.0701754	12	0.153846	180	0.0320641	104	0.0253807	2	0.166667	12	0
ERBB2	12	0.0701754	127	1.62821	99	0.198397	62	0.314721	12	0.333333	7	0.0679612
LCK	12	0.0701754	6	0.0769231	15	0.0300601	7	0.035533	4	0.111111	0	0
ABCC4	11	0.0643275	13	0.166667	11	0.0220441	6	0.0304569	0	0	0	0
CREBBP	46	0.0643275	7	0.0897436	135	0.0180361	29	0.0101523	3	0.111111	4	0
CYP19A1	11	0.0643275	1	0.0128205	8	0.0160321	2	0.0101523	2	0.0555556	0	0
FGF4	11	0.0643275	9	0.115385	95	0.190381	59	0.299492	2	0.0555556	5	0.0485437
NRIP1	11	0.0643275	5	0.0641026	35	0.0701403	22	0.111675	1	0.0277778	1	0.00970874
SRA1	11	0.0643275	12	0.153846	37	0.0741483	7	0.035533	3	0.0833333	0	0
ARID5B	10	0.0584795	6	0.0769231	16	0.0320641	10	0.0507614	9	0.25	0	0
ATF2	10	0.0584795	5	0.0641026	24	0.0480962	11	0.0558376	2	0.0555556	2	0.0194175
CDC42	20	0.0584795	7	0.0897436	38	0.0340681	10	0.0609137	1	0.111111	1	0
CDK2	31	0.0584795	8	0.102564	8	0.0180361	28	0.035533	0	0	2	0
TAF1	10	0.0584795	5	0.0641026	43	0.0861723	16	0.0812183	0	0	0	0
TIMP1	10	0.0584795	1	0.0128205	15	0.0300601	5	0.0253807	3	0.0833333	1	0.00970874
ALDH3A1	9	0.0526316	3	0.0384615	21	0.0420842	10	0.0507614	1	0.0277778	0	0
CYP3A4	9	0.0526316	1	0.0128205	6	0.012024	0	0	3	0.0833333	0	0
ERBB3	9	0.0526316	15	0.192308	43	0.0861723	23	0.116751	3	0.0833333	1	0.00970874
FANCM	9	0.0526316	9	0.115385	22	0.0440882	36	0.182741	2	0.0555556	1	0.00970874
FGFR4	9	0.0526316	24	0.307692	15	0.0300601	11	0.0558376	1	0.0277778	1	0.00970874
GRB2	9	0.0526316	19	0.24359	44	0.0881764	25	0.126904	1	0.0277778	7	0.0679612
PDPK1	9	0.0526316	8	0.102564	117	0.234469	41	0.208122	1	0.0277778	4	0.038835
RET	9	0.0526316	2	0.025641	25	0.0501002	18	0.0913706	1	0.0277778	0	0
HCFC2	8	0.0467836	4	0.0512821	39	0.0781563	18	0.0913706	4	0.111111	0	0
LATS1	8	0.0467836	9	0.115385	18	0.0360721	19	0.0964467	2	0.0555556	1	0.00970874
RNF43	8	0.0467836	33	0.423077	91	0.182365	64	0.324873	0	0	8	0.0776699
TGFB1	8	0.0467836	2	0.025641	15	0.0300601	1	0.00507614	3	0.0833333	0	0
TUBB1	8	0.0467836	15	0.192308	36	0.0721443	37	0.187817	2	0.0555556	1	0.00970874
CCNK	25	0.0409357	16	0.205128	25	0.360721	36	0.527919	3	0.0555556	1	0.116505
COL7A1	11	0.0409357	2	0.025641	9	0.0480962	2	0.0558376	4	0.0277778	0	0.00970874
ECT2L	7	0.0409357	5	0.0641026	15	0.0300601	6	0.0304569	0	0	0	0
EGF	7	0.0409357	5	0.0641026	12	0.0240481	6	0.0304569	1	0.0277778	1	0.00970874
ESR1	7	0.0409357	6	0.0769231	44	0.0881764	23	0.116751	0	0	1	0.00970874
FGF2	7	0.0409357	1	0.0128205	20	0.0400802	2	0.0101523	2	0.0555556	0	0
GPS2	7	0.0409357	2	0.025641	40	0.0801603	6	0.0304569	3	0.0833333	0	0
IL6	7	0.0409357	1	0.0128205	10	0.0200401	2	0.0101523	7	0.194444	0	0
KAT2B	7	0.0409357	6	0.0769231	19	0.0380762	11	0.0558376	2	0.0555556	0	0
RASA1	7	0.0409357	2	0.025641	21	0.0420842	8	0.0406091	1	0.0277778	0	0
SLCO1B1	7	0.0409357	6	0.0769231	8	0.0160321	4	0.0203046	2	0.0555556	0	0
ABCB1	6	0.0350877	1	0.0128205	32	0.0641283	3	0.0152284	10	0.277778	0	0
CYP2A6	6	0.0350877	3	0.0384615	20	0.0400802	5	0.0253807	0	0	0	0
CYP2B6	6	0.0350877	4	0.0512821	10	0.0200401	5	0.0253807	1	0.0277778	0	0
EPHA5	6	0.0350877	4	0.0512821	6	0.012024	7	0.035533	1	0.0277778	0	0
FGF3	6	0.0350877	8	0.102564	94	0.188377	49	0.248731	3	0.0833333	4	0.038835
RBBP8	6	0.0350877	2	0.025641	21	0.0420842	15	0.0761421	1	0.0277778	0	0
SERPINE1	6	0.0350877	1	0.0128205	19	0.0380762	1	0.00507614	5	0.138889	0	0
TNFSF11	6	0.0350877	2	0.025641	9	0.0180361	4	0.0203046	2	0.0555556	0	0
ZNF423	6	0.0350877	6	0.0769231	56	0.112224	8	0.0406091	6	0.166667	0	0
BCL2	5	0.0292398	1	0.0128205	39	0.0781563	11	0.0558376	0	0	1	0.00970874
FOXO1	5	0.0292398	2	0.025641	14	0.0280561	6	0.0304569	9	0.25	0	0
IGF1	5	0.0292398	0	0	24	0.0480962	2	0.0101523	6	0.166667	0	0
JUN	5	0.0292398	7	0.0897436	24	0.0480962	6	0.0304569	1	0.0277778	0	0
LEP	5	0.0292398	1	0.0128205	31	0.0621242	3	0.0152284	1	0.0277778	0	0
MMP2	5	0.0292398	5	0.0641026	31	0.0621242	8	0.0406091	7	0.194444	0	0
NOS1	5	0.0292398	5	0.0641026	9	0.0180361	2	0.0101523	1	0.0277778	0	0
NR3C1	5	0.0292398	2	0.025641	22	0.0440882	6	0.0304569	4	0.111111	0	0
ABCG2	4	0.0233918	4	0.0512821	18	0.0360721	3	0.0152284	2	0.0555556	0	0
AR	4	0.0233918	10	0.128205	33	0.0661323	24	0.121827	1	0.0277778	0	0
CYP1A1	4	0.0233918	3	0.0384615	15	0.0300601	4	0.0203046	2	0.0555556	0	0
CYP2C19	4	0.0233918	9	0.115385	9	0.0180361	8	0.0406091	1	0.0277778	1	0.00970874
INS	4	0.0233918	0	0	6	0.012024	3	0.0152284	1	0.0277778	0	0
IRS1	4	0.0233918	4	0.0512821	23	0.0460922	9	0.0456853	1	0.0277778	0	0
NQO1	4	0.0233918	9	0.115385	29	0.0581162	10	0.0507614	3	0.0833333	0	0
SETBP1	4	0.0233918	2	0.025641	34	0.0681363	14	0.071066	0	0	0	0
TP53AIP1	4	0.0233918	1	0.0128205	11	0.0220441	8	0.0406091	6	0.166667	0	0
CDH2	10	0.0175439	2	0.025641	9	0.272545	7	0.106599	0	0.194444	0	0
FOS	3	0.0175439	1	0.0128205	29	0.0581162	2	0.0101523	1	0.0277778	0	0
INPP4B	3	0.0175439	5	0.0641026	35	0.0701403	10	0.0507614	0	0	2	0.0194175
MAP2K4	3	0.0175439	4	0.0512821	66	0.132265	21	0.106599	1	0.0277778	0	0
MMP9	3	0.0175439	3	0.0384615	12	0.0240481	7	0.035533	2	0.0555556	0	0
TBX3	3	0.0175439	0	0	54	0.108216	13	0.0659898	1	0.0277778	3	0.0291262
ABCC2	2	0.0116959	9	0.115385	7	0.0140281	2	0.0101523	2	0.0555556	0	0
CYP2C8	1	0.00584795	0	0	11	0.0220441	5	0.0253807	0	0	0	0
FOXA1	1	0.00584795	6	0.0769231	40	0.0801603	19	0.0964467	1	0.0277778	1	0.00970874

## Sheet: ST4
Supplementary Table 4. Number of individuals with puntual mutations in all studied genes (N=230) per intrinsic molecular subtype
	Luminal A (N = 499)		Luminal B (N=197)		Basal-like (N=171)		Her2-enriched (N=78)		Normal-like (N=36)		Unknown (N=103)
Genes	Ratio	N punctual mutations	Ratio	N punctual mutations	Ratio	N punctual mutations	Ratio	N punctual mutations	Ratio	N punctual mutations	Ratio	N punctual mutations
TP53	0.106212	53	0.360406	71	0.894737	153	0.705128	55	0.305556	11	0.038835	4
PIK3CA	0.45491	227	0.299492	59	0.0701754	12	0.346154	27	0.222222	8	0.0485437	5
GATA3	0.154309	77	0.203046	40	0	0	0.0384615	3	0	0	0.0679612	7
KMT2C	0.128257	64	0.101523	20	0.0643275	11	0.115385	9	0	0	0.0291262	3
PTEN	0.0581162	29	0.0609137	12	0.0584795	10	0.0641026	5	0.0277778	1	0.0194175	2
MAP2K4	0.0621242	31	0.0558376	11	0	0	0.0128205	1	0.0277778	1	0	0
ARID1A	0.0400802	20	0.0558376	11	0.0350877	6	0.0641026	5	0	0	0.0194175	2
CDH1	0.222445	111	0.0456853	9	0.00584795	1	0.0384615	3	0.166667	6	0.038835	4
ATM	0.0200401	10	0.0456853	9	0.0233918	4	0.025641	2	0.0277778	1	0	0
MAP3K1	0.142285	71	0.0406091	8	0.0292398	5	0.0384615	3	0.0277778	1	0.0194175	2
NF1	0.0460922	23	0.0406091	8	0.0526316	9	0.0512821	4	0.0277778	1	0.0194175	2
PTPRD	0.0240481	12	0.0406091	8	0.0175439	3	0.0512821	4	0	0	0	0
RB1	0.01002	5	0.0406091	8	0.0584795	10	0.0384615	3	0	0	0.00970874	1
RUNX1	0.0641283	32	0.035533	7	0.0233918	4	0.0512821	4	0.0555556	2	0.00970874	1
TBX3	0.0460922	23	0.035533	7	0.0116959	2	0	0	0.0277778	1	0.00970874	1
MED1	0.0200401	10	0.035533	7	0.00584795	1	0.128205	10	0.0277778	1	0	0
NCOR1	0.0601202	30	0.0304569	6	0.0409357	7	0.0384615	3	0	0	0.0291262	3
BRIP1	0.00801603	4	0.0304569	6	0	0	0.0641026	5	0	0	0	0
ERBB2	0.0360721	18	0.0253807	5	0.0116959	2	0.179487	14	0.111111	4	0.0194175	2
BRCA2	0.0200401	10	0.0253807	5	0.0350877	6	0.0897436	7	0	0	0.038835	4
FGFR1	0.012024	6	0.0253807	5	0.0116959	2	0	0	0.0277778	1	0.00970874	1
CASP8	0.01002	5	0.0253807	5	0.0350877	6	0.0128205	1	0.0277778	1	0	0
PLCG1	0.01002	5	0.0253807	5	0.00584795	1	0.025641	2	0	0	0	0
EGFR	0.00400802	2	0.0253807	5	0.00584795	1	0.0512821	4	0.0833333	3	0	0
AKT1	0.0440882	22	0.0203046	4	0	0	0.0128205	1	0	0	0	0
SF3B1	0.0300601	15	0.0203046	4	0.00584795	1	0.0128205	1	0	0	0	0
NIPBL	0.0260521	13	0.0203046	4	0.0467836	8	0.0384615	3	0.0277778	1	0	0
ESR1	0.0200401	10	0.0203046	4	0	0	0.025641	2	0	0	0.0194175	2
FGFR2	0.0180361	9	0.0203046	4	0.0116959	2	0.0384615	3	0.0555556	2	0.0194175	2
NOTCH2	0.0160321	8	0.0203046	4	0.0409357	7	0.0769231	6	0.111111	4	0.038835	4
NCOA6	0.0140281	7	0.0203046	4	0.0116959	2	0.0769231	6	0	0	0.0194175	2
EP300	0.0140281	7	0.0203046	4	0.0292398	5	0.025641	2	0	0	0.0194175	2
PIK3CB	0.012024	6	0.0203046	4	0	0	0.025641	2	0.0277778	1	0.00970874	1
RAD51C	0.01002	5	0.0203046	4	0.00584795	1	0.0128205	1	0	0	0	0
BLM	0.00801603	4	0.0203046	4	0.0233918	4	0.0769231	6	0	0	0	0
EPHA5	0.00801603	4	0.0203046	4	0.0175439	3	0.025641	2	0	0	0	0
PPARGC1A	0.00801603	4	0.0203046	4	0	0	0.025641	2	0	0	0	0
CCAR1	0.00601202	3	0.0203046	4	0.0350877	6	0.0128205	1	0.0277778	1	0	0
AR	0.00601202	3	0.0203046	4	0.0116959	2	0	0	0	0	0	0
CTCF	0.0300601	15	0.0152284	3	0.00584795	1	0.025641	2	0.0277778	1	0.00970874	1
PIK3R1	0.0280561	14	0.0152284	3	0.0409357	7	0.0641026	5	0	0	0.00970874	1
BRCA1	0.0180361	9	0.0152284	3	0.0760234	13	0.025641	2	0	0	0	0
POLE	0.0160321	8	0.0152284	3	0.0175439	3	0.025641	2	0	0	0	0
CREBBP	0.0160321	8	0.0152284	3	0.0701754	12	0	0	0	0	0	0
STAT3	0.0140281	7	0.0152284	3	0.0175439	3	0	0	0	0	0	0
ERBB3	0.012024	6	0.0152284	3	0.0175439	3	0.102564	8	0.0555556	2	0	0
INPP4B	0.01002	5	0.0152284	3	0.00584795	1	0.0128205	1	0.0277778	1	0.00970874	1
ATR	0.00801603	4	0.0152284	3	0.0175439	3	0.0512821	4	0.0277778	1	0	0
LATS1	0.00801603	4	0.0152284	3	0.00584795	1	0.0128205	1	0.0277778	1	0	0
AKT3	0.00801603	4	0.0152284	3	0	0	0	0	0.0277778	1	0.00970874	1
ABCC4	0.00801603	4	0.0152284	3	0.00584795	1	0.0512821	4	0	0	0	0
DOCK8	0.00801603	4	0.0152284	3	0.0116959	2	0.0384615	3	0	0	0	0
LARP7	0.00801603	4	0.0152284	3	0.0116959	2	0.0128205	1	0	0	0	0
SETBP1	0.00801603	4	0.0152284	3	0.0116959	2	0.0128205	1	0	0	0	0
PRDM9	0.00801603	4	0.0152284	3	0	0	0.0128205	1	0	0	0	0
RBBP8	0.00601202	3	0.0152284	3	0.0175439	3	0.025641	2	0.0277778	1	0	0
RET	0.00601202	3	0.0152284	3	0.0233918	4	0.0128205	1	0.0277778	1	0	0
CYP2A6	0.00601202	3	0.0152284	3	0.00584795	1	0	0	0	0	0	0
ZNF423	0.00400802	2	0.0152284	3	0.0116959	2	0.025641	2	0.0277778	1	0.00970874	1
CYP2C19	0.00400802	2	0.0152284	3	0.0116959	2	0	0	0.0277778	1	0	0
ABL1	0.00400802	2	0.0152284	3	0.0116959	2	0.0384615	3	0	0	0	0
RNF43	0.00400802	2	0.0152284	3	0.0233918	4	0.025641	2	0	0	0.00970874	1
CBL	0.00400802	2	0.0152284	3	0.00584795	1	0	0	0	0	0.00970874	1
FOXA1	0.0480962	24	0.0101523	2	0.00584795	1	0.025641	2	0.0277778	1	0.00970874	1
CBFB	0.0400802	20	0.0101523	2	0.0116959	2	0.0128205	1	0	0	0.00970874	1
TAF1	0.0340681	17	0.0101523	2	0.0233918	4	0.0128205	1	0	0	0	0
CDKN1B	0.0160321	8	0.0101523	2	0.00584795	1	0	0	0	0	0	0
ERBB4	0.0140281	7	0.0101523	2	0.0292398	5	0.0512821	4	0	0	0.0291262	3
NOS1	0.0140281	7	0.0101523	2	0.0175439	3	0.0512821	4	0	0	0	0
INSR	0.0140281	7	0.0101523	2	0.0116959	2	0.025641	2	0	0	0	0
NRIP1	0.012024	6	0.0101523	2	0.0233918	4	0.025641	2	0.0277778	1	0	0
ABCC2	0.01002	5	0.0101523	2	0.00584795	1	0.0128205	1	0.0277778	1	0	0
ZC3H13	0.01002	5	0.0101523	2	0.0116959	2	0.025641	2	0	0	0	0
PTCH1	0.01002	5	0.0101523	2	0.0116959	2	0.025641	2	0	0	0	0
FANCA	0.01002	5	0.0101523	2	0.00584795	1	0.025641	2	0	0	0	0
MLH1	0.01002	5	0.0101523	2	0.00584795	1	0.0128205	1	0	0	0	0
SLC22A16	0.01002	5	0.0101523	2	0.0116959	2	0	0	0	0	0	0
HCFC2	0.00801603	4	0.0101523	2	0.00584795	1	0.025641	2	0.0277778	1	0	0
TOP2A	0.00801603	4	0.0101523	2	0	0	0.025641	2	0	0	0	0
FBXW7	0.00801603	4	0.0101523	2	0.0526316	9	0.0128205	1	0	0	0	0
SPOP	0.00601202	3	0.0101523	2	0.0116959	2	0.0384615	3	0.0277778	1	0.0291262	3
NOS3	0.00601202	3	0.0101523	2	0.0116959	2	0	0	0.0277778	1	0.00970874	1
ARID5B	0.00601202	3	0.0101523	2	0	0	0.025641	2	0	0	0.00970874	1
ACVR2A	0.00601202	3	0.0101523	2	0.0292398	5	0.0128205	1	0	0	0.00970874	1
ABCB1	0.00601202	3	0.0101523	2	0.0233918	4	0.0128205	1	0	0	0	0
NOTCH1	0.00601202	3	0.0101523	2	0.0116959	2	0.0128205	1	0	0	0	0
SLCO1B1	0.00601202	3	0.0101523	2	0	0	0.0128205	1	0	0	0	0
NF2	0.00400802	2	0.0101523	2	0.0116959	2	0.0128205	1	0.0555556	2	0.0194175	2
EGF	0.00400802	2	0.0101523	2	0.00584795	1	0.025641	2	0	0	0	0
PIK3R3	0.00400802	2	0.0101523	2	0.0175439	3	0.0128205	1	0	0	0	0
PPP2R1A	0.00400802	2	0.0101523	2	0.00584795	1	0.0128205	1	0	0	0	0
NFKB1	0.00400802	2	0.0101523	2	0.0175439	3	0	0	0	0	0	0
MRE11	0.00400802	2	0.0101523	2	0.00584795	1	0	0	0	0	0	0
RPL5	0.00400802	2	0.0101523	2	0.00584795	1	0	0	0	0	0	0
RECQL	0.00400802	2	0.0101523	2	0.00584795	1	0	0	0	0	0	0
EDN1	0.00400802	2	0.0101523	2	0	0	0	0	0	0	0	0
KAT2B	0.00200401	1	0.0101523	2	0	0	0.025641	2	0	0	0	0
PIK3R2	0.00200401	1	0.0101523	2	0.00584795	1	0	0	0	0	0	0
CARM1	0.00200401	1	0.0101523	2	0	0	0	0	0	0	0.00970874	1
RPL22	0.00200401	1	0.0101523	2	0	0	0	0	0	0	0	0
RAD51	0	0	0.0101523	2	0	0	0	0	0	0	0	0
CHD4	0.0360721	18	0.00507614	1	0.0292398	5	0.0384615	3	0.0555556	2	0	0
COL7A1	0.012024	6	0.00507614	1	0.0409357	7	0.025641	2	0.0277778	1	0	0
APC	0.012024	6	0.00507614	1	0.0292398	5	0.0128205	1	0	0	0.00970874	1
CHEK2	0.01002	5	0.00507614	1	0.00584795	1	0.025641	2	0.0277778	1	0	0
MAP4K4	0.01002	5	0.00507614	1	0.0116959	2	0.0384615	3	0	0	0	0
TOP3A	0.01002	5	0.00507614	1	0.00584795	1	0	0	0	0	0	0
NTRK3	0.00801603	4	0.00507614	1	0.0116959	2	0.0128205	1	0.0277778	1	0.00970874	1
MMP9	0.00801603	4	0.00507614	1	0	0	0	0	0.0277778	1	0	0
RASA1	0.00801603	4	0.00507614	1	0.00584795	1	0.025641	2	0	0	0	0
ALDH1A1	0.00801603	4	0.00507614	1	0.00584795	1	0.0128205	1	0	0	0	0
IRF1	0.00801603	4	0.00507614	1	0	0	0	0	0	0	0	0
MORC4	0.00601202	3	0.00507614	1	0	0	0.0128205	1	0.0277778	1	0	0
FANCM	0.00601202	3	0.00507614	1	0.00584795	1	0.0128205	1	0	0	0	0
MMP2	0.00601202	3	0.00507614	1	0	0	0.0128205	1	0	0	0	0
CCNK	0.00601202	3	0.00507614	1	0.00584795	1	0	0	0	0	0	0
CYP2C8	0.00601202	3	0.00507614	1	0.00584795	1	0	0	0	0	0	0
ESR2	0.00601202	3	0.00507614	1	0	0	0	0	0	0	0	0
JAK2	0.00400802	2	0.00507614	1	0.00584795	1	0.0512821	4	0	0	0	0
CYP2B6	0.00400802	2	0.00507614	1	0.0116959	2	0.0128205	1	0	0	0	0
CYP2D6	0.00400802	2	0.00507614	1	0.0116959	2	0.0128205	1	0	0	0	0
NR3C1	0.00400802	2	0.00507614	1	0.00584795	1	0.0128205	1	0	0	0	0
POT1	0.00400802	2	0.00507614	1	0.00584795	1	0.0128205	1	0	0	0	0
PPARA	0.00400802	2	0.00507614	1	0	0	0.0128205	1	0	0	0	0
JUN	0.00400802	2	0.00507614	1	0	0	0.0128205	1	0	0	0	0
GRB2	0.00400802	2	0.00507614	1	0.0116959	2	0	0	0	0	0	0
TUBB1	0.00400802	2	0.00507614	1	0	0	0	0	0	0	0	0
XRCC1	0.00200401	1	0.00507614	1	0.00584795	1	0.025641	2	0.0277778	1	0	0
MAPK8	0.00200401	1	0.00507614	1	0	0	0.025641	2	0	0	0	0
LCK	0.00200401	1	0.00507614	1	0	0	0.0128205	1	0	0	0	0
PIGB	0.00200401	1	0.00507614	1	0	0	0.0128205	1	0	0	0	0
SRC	0.00200401	1	0.00507614	1	0.00584795	1	0	0	0	0	0	0
FYN	0.00200401	1	0.00507614	1	0.00584795	1	0	0	0	0	0	0
SMARCB1	0.00200401	1	0.00507614	1	0.00584795	1	0	0	0	0	0	0
PDPK1	0.00200401	1	0.00507614	1	0.00584795	1	0	0	0	0	0	0
FOS	0.00200401	1	0.00507614	1	0	0	0	0	0	0	0	0
CD3G	0.00200401	1	0.00507614	1	0	0	0	0	0	0	0	0
MAX	0.00200401	1	0.00507614	1	0	0	0	0	0	0	0	0
ABCG2	0.00200401	1	0.00507614	1	0	0	0	0	0	0	0	0
RPA1	0	0	0.00507614	1	0	0	0	0	0.0277778	1	0	0
B2M	0	0	0.00507614	1	0	0	0.025641	2	0	0	0	0
CXCL8	0	0	0.00507614	1	0.00584795	1	0	0	0	0	0	0
RELA	0	0	0.00507614	1	0.00584795	1	0	0	0	0	0	0
RPA3	0	0	0.00507614	1	0.00584795	1	0	0	0	0	0	0
RAC3	0	0	0.00507614	1	0	0	0	0	0	0	0	0
GPS2	0.0200401	10	0	0	0	0	0.0128205	1	0.0277778	1	0	0
NCOA2	0.0140281	7	0	0	0	0	0.0384615	3	0	0	0	0
NCOA1	0.01002	5	0	0	0.0409357	7	0.128205	10	0	0	0	0
KRAS	0.01002	5	0	0	0.00584795	1	0	0	0	0	0	0
ATF2	0.00801603	4	0	0	0	0	0.025641	2	0	0	0.00970874	1
ECT2L	0.00801603	4	0	0	0.0116959	2	0.0128205	1	0	0	0	0
MUTYH	0.00801603	4	0	0	0	0	0.0128205	1	0	0	0.00970874	1
DPYD	0.00801603	4	0	0	0	0	0.0128205	1	0	0	0	0
NBN	0.00801603	4	0	0	0.0175439	3	0	0	0	0	0	0
TNFRSF11B	0.00801603	4	0	0	0.00584795	1	0	0	0	0	0	0
FANCC	0.00801603	4	0	0	0	0	0	0	0	0	0	0
PMS2	0.00601202	3	0	0	0.00584795	1	0.0384615	3	0.0277778	1	0	0
PPP2R5D	0.00601202	3	0	0	0.0116959	2	0.0128205	1	0.0277778	1	0	0
IRS1	0.00601202	3	0	0	0	0	0.025641	2	0	0	0	0
MDM4	0.00601202	3	0	0	0.0116959	2	0.0128205	1	0	0	0	0
ERCC1	0.00601202	3	0	0	0	0	0.0128205	1	0	0	0	0
PERP	0.00601202	3	0	0	0	0	0.0128205	1	0	0	0	0
TGFB1	0.00601202	3	0	0	0.00584795	1	0	0	0	0	0	0
E2F7	0.00601202	3	0	0	0.00584795	1	0	0	0	0	0	0
YAP1	0.00601202	3	0	0	0	0	0	0	0	0	0	0
RRM1	0.00400802	2	0	0	0.0116959	2	0.0128205	1	0.0555556	2	0.0194175	2
PALB2	0.00400802	2	0	0	0	0	0.0512821	4	0.0277778	1	0	0
FCGR2A	0.00400802	2	0	0	0.00584795	1	0.025641	2	0	0	0	0
CITED2	0.00400802	2	0	0	0	0	0.025641	2	0	0	0	0
DMC1	0.00400802	2	0	0	0.0116959	2	0.0128205	1	0	0	0	0
CYP3A4	0.00400802	2	0	0	0.00584795	1	0.0128205	1	0	0	0	0
PTPN11	0.00400802	2	0	0	0	0	0.0128205	1	0	0	0	0
WWTR1	0.00400802	2	0	0	0.0175439	3	0	0	0	0	0	0
MAPK14	0.00400802	2	0	0	0.00584795	1	0	0	0	0	0	0
CDK2	0.00400802	2	0	0	0	0	0	0	0	0	0	0
FGF2	0.00400802	2	0	0	0	0	0	0	0	0	0	0
UROD	0.00400802	2	0	0	0	0	0	0	0	0	0	0
CBR3	0.00400802	2	0	0	0	0	0	0	0	0	0	0
CYP19A1	0.00400802	2	0	0	0	0	0	0	0	0	0	0
ERCC2	0.00400802	2	0	0	0	0	0	0	0	0	0	0
NQO1	0.00400802	2	0	0	0	0	0	0	0	0	0	0
NQO2	0.00400802	2	0	0	0	0	0	0	0	0	0	0
FGF3	0.00400802	2	0	0	0	0	0	0	0	0	0	0
CTGF	0.00200401	1	0	0	0.00584795	1	0	0	0.0555556	2	0.00970874	1
FGFR4	0.00200401	1	0	0	0.00584795	1	0.025641	2	0	0	0.00970874	1
BUB1B	0.00200401	1	0	0	0.0175439	3	0.0128205	1	0	0	0	0
UGT1A4	0.00200401	1	0	0	0.0175439	3	0.0128205	1	0	0	0	0
SERPINE1	0.00200401	1	0	0	0.0116959	2	0.0128205	1	0	0	0.00970874	1
HMMR	0.00200401	1	0	0	0.0116959	2	0.0128205	1	0	0	0.00970874	1
RNF8	0.00200401	1	0	0	0.0116959	2	0.0128205	1	0	0	0	0
CDH2	0.00200401	1	0	0	0.00584795	1	0.0128205	1	0	0	0	0
CTNNB1	0.00200401	1	0	0	0	0	0.0128205	1	0	0	0	0
CCND1	0.00200401	1	0	0	0	0	0.0128205	1	0	0	0	0
PRRG1	0.00200401	1	0	0	0	0	0.0128205	1	0	0	0	0
GJB2	0.00200401	1	0	0	0	0	0.0128205	1	0	0	0	0
CBR1	0.00200401	1	0	0	0	0	0.0128205	1	0	0	0	0
MAPK1	0.00200401	1	0	0	0.0175439	3	0	0	0	0	0	0
SRA1	0.00200401	1	0	0	0.00584795	1	0	0	0	0	0	0
IGF1	0.00200401	1	0	0	0.00584795	1	0	0	0	0	0	0
ALDH3A1	0.00200401	1	0	0	0.00584795	1	0	0	0	0	0	0
CYP1B1	0.00200401	1	0	0	0.00584795	1	0	0	0	0	0	0
GSTP1	0.00200401	1	0	0	0.00584795	1	0	0	0	0	0	0
TIMP1	0.00200401	1	0	0	0	0	0	0	0	0	0	0
FCGR3A	0.00200401	1	0	0	0	0	0	0	0	0	0	0
FOXO1	0.00200401	1	0	0	0	0	0	0	0	0	0	0
CDC42	0	0	0	0	0.00584795	1	0	0	0.0277778	1	0	0
IL6	0	0	0	0	0.00584795	1	0	0	0.0277778	1	0	0
RAC1	0	0	0	0	0	0	0	0	0.0277778	1	0	0
SMARCE1	0	0	0	0	0.0116959	2	0.0128205	1	0	0	0.00970874	1
GNL3	0	0	0	0	0.0116959	2	0.0128205	1	0	0	0	0
HMGB1	0	0	0	0	0	0	0.0128205	1	0	0	0	0
CYP1A1	0	0	0	0	0	0	0.0128205	1	0	0	0	0
VEGFA	0	0	0	0	0.0116959	2	0	0	0	0	0	0
AKR1C3	0	0	0	0	0.00584795	1	0	0	0	0	0	0
SLC29A1	0	0	0	0	0.00584795	1	0	0	0	0	0	0
BCL2	0	0	0	0	0	0	0	0	0	0	0	0
INS	0	0	0	0	0	0	0	0	0	0	0	0
CDK4	0	0	0	0	0	0	0	0	0	0	0	0
LEP	0	0	0	0	0	0	0	0	0	0	0	0
IL1B	0	0	0	0	0	0	0	0	0	0	0	0
H2AFX	0	0	0	0	0	0	0	0	0	0	0	0
AP1S1	0	0	0	0	0	0	0	0	0	0	0	0
BARD1	0	0	0	0	0	0	0	0	0	0	0	0
CDKN2A	0	0	0	0	0	0	0	0	0	0	0	0
EPCAM	0	0	0	0	0	0	0	0	0	0	0	0
RRAS2	0	0	0	0	0	0	0	0	0	0	0	0
SOD2	0	0	0	0	0	0	0	0	0	0	0	0
TNFSF11	0	0	0	0	0	0	0	0	0	0	0	0
TP53AIP1	0	0	0	0	0	0	0	0	0	0	0	0
FGF4	0	0	0	0	0	0	0	0	0	0	0	0

## Sheet: ST5
Supplementary Table 5. Number of individuals with copy number variants (CNV) in all studied genes (N=230) per intrinsic molecular subtype
	Luminal A (N = 499)				Luminal B (N=197)				Basal-like (N=171)				Her2-enriched (N=78)				Normal-like (N=36)				Unknown (N=103)
Genes	Ratio	N amplifications	Ratio	N deep deletions	Ratio	N amplifications	Ratio	N deep deletions	Ratio	N amplifications	Ratio	N deep deletions	Ratio	N amplifications	Ratio	N deep deletions	Ratio	N amplifications	Ratio	N deep deletions	Ratio	N amplifications	Ratio	N deep deletions
CCND1	0.170341	85	0	0	0.258883	51	0	0	0.0292398	5	0	0	0.115385	9	0	0	0.0555556	2	0	0	0.038835	4	0	0
FGF3	0.166333	83	0	0	0.238579	47	0	0	0.0292398	5	0	0	0.102564	8	0	0	0.0555556	2	0	0	0.038835	4	0	0
FGF4	0.166333	83	0	0	0.243655	48	0	0	0.0292398	5	0	0	0.102564	8	0	0	0.0555556	2	0	0	0.038835	4	0	0
MDM4	0.108216	54	0	0	0.0913706	18	0	0	0.0409357	7	0	0	0.128205	10	0	0	0	0	0	0	0	0	0	0
AKT3	0.0961924	48	0	0	0.0609137	12	0.00507614	1	0.175439	30	0	0	0.0897436	7	0.0128205	1	0.0277778	1	0	0	0.00970874	1	0	0
FGFR1	0.0961924	48	0.00400802	2	0.192893	38	0.0203046	4	0.0994152	17	0.0116959	2	0.0512821	4	0	0	0.0833333	3	0	0	0.0194175	2	0	0
FCGR2A	0.0841683	42	0	0	0.0761421	15	0	0	0.152047	26	0	0	0.115385	9	0	0	0	0	0	0	0	0	0	0
FCGR3A	0.0841683	42	0	0	0.0761421	15	0	0	0.152047	26	0	0	0.115385	9	0	0	0	0	0	0	0	0	0	0
NOTCH2	0.0841683	42	0	0	0.0609137	12	0	0	0.222222	38	0	0	0.102564	8	0.0128205	1	0	0	0	0	0	0	0	0
BRIP1	0.0761523	38	0	0	0.121827	24	0	0	0.0175439	3	0.00584795	1	0.128205	10	0	0	0	0	0	0	0.038835	4	0	0
NBN	0.0701403	35	0	0	0.147208	29	0	0	0.0994152	17	0	0	0.0897436	7	0	0	0.111111	4	0	0	0.0194175	2	0	0
TNFRSF11B	0.0681363	34	0.00400802	2	0.142132	28	0	0	0.28655	49	0	0	0.166667	13	0	0	0.111111	4	0	0	0.0291262	3	0	0
CREBBP	0.0641283	32	0	0	0.0253807	5	0	0	0.0116959	2	0.0350877	6	0.0128205	1	0	0	0	0	0	0	0.00970874	1	0	0
ERBB2	0.0621242	31	0	0	0.121827	24	0	0	0.0116959	2	0	0	0.705128	55	0	0	0.0833333	3	0	0	0.0291262	3	0	0
SPOP	0.0621242	31	0	0	0.0812183	16	0	0	0	0	0	0	0.24359	19	0	0	0.0277778	1	0	0	0.0194175	2	0	0
PDPK1	0.0621242	31	0	0	0.0304569	6	0	0	0.00584795	1	0	0	0.0128205	1	0	0	0	0	0	0	0.00970874	1	0	0
RNF43	0.0581162	29	0	0	0.101523	20	0	0	0.0116959	2	0	0	0.166667	13	0	0	0	0	0	0	0.0291262	3	0	0
PALB2	0.0561122	28	0	0	0.0304569	6	0	0	0	0	0	0	0.0128205	1	0	0	0	0	0	0	0.00970874	1	0	0
NCOA2	0.0541082	27	0	0	0.106599	21	0	0	0.0584795	10	0	0	0.0512821	4	0.0128205	1	0.0277778	1	0	0	0.0291262	3	0	0
RAD51C	0.0541082	27	0	0	0.0862944	17	0.0101523	2	0	0	0	0	0.141026	11	0	0	0	0	0	0	0.0291262	3	0	0
GSTP1	0.0541082	27	0	0	0.126904	25	0	0	0.0233918	4	0	0	0.102564	8	0	0	0.0277778	1	0	0	0.0194175	2	0	0
MED1	0.0521042	26	0	0	0.111675	22	0	0	0.0116959	2	0	0	0.474359	37	0	0	0.0277778	1	0	0	0.0291262	3	0	0
TOP2A	0.0400802	20	0	0	0.0609137	12	0	0	0	0	0	0	0.166667	13	0.025641	2	0	0	0	0	0.0194175	2	0	0
SMARCE1	0.0340681	17	0	0	0.0456853	9	0	0	0	0	0	0	0.141026	11	0.025641	2	0	0	0	0	0.0194175	2	0	0
GRB2	0.0300601	15	0	0	0.0253807	5	0	0	0.0350877	6	0.00584795	1	0.141026	11	0	0	0.0277778	1	0	0	0.038835	4	0	0
TUBB1	0.0280561	14	0	0	0.0913706	18	0.0101523	2	0.0233918	4	0	0	0.128205	10	0	0	0.0277778	1	0	0	0	0	0	0
RAC3	0.0220441	11	0.00400802	2	0.035533	7	0.00507614	1	0.0526316	9	0	0	0.0897436	7	0	0	0.0277778	1	0	0	0.038835	4	0	0
RELA	0.0220441	11	0	0	0.0101523	2	0.00507614	1	0	0	0	0	0.025641	2	0	0	0	0	0	0	0	0	0	0
BLM	0.0200401	10	0	0	0.0152284	3	0	0	0.0350877	6	0.00584795	1	0.0128205	1	0	0	0.0277778	1	0	0	0	0	0	0
NTRK3	0.0200401	10	0.00200401	1	0.0152284	3	0	0	0.0175439	3	0.00584795	1	0	0	0	0	0.0555556	2	0	0	0	0	0	0
MMP9	0.0140281	7	0	0	0.0304569	6	0	0	0.0116959	2	0	0	0.0384615	3	0	0	0	0	0	0	0	0	0	0
PPP2R1A	0.0140281	7	0	0	0.0203046	4	0	0	0	0	0	0	0.0128205	1	0	0	0	0	0	0	0	0	0	0
PIK3CA	0.012024	6	0	0	0.0253807	5	0	0	0.0818713	14	0	0	0.0897436	7	0	0	0.0277778	1	0	0	0	0	0	0
BCL2	0.012024	6	0.00601202	3	0.0101523	2	0	0	0.0233918	4	0.00584795	1	0	0	0.0128205	1	0	0	0	0	0	0	0	0
CXCL8	0.012024	6	0	0	0.035533	7	0	0	0.0116959	2	0	0	0.0769231	6	0	0	0	0	0	0	0	0	0	0
NF1	0.012024	6	0.00200401	1	0.0203046	4	0	0	0.00584795	1	0.0175439	3	0.0769231	6	0.025641	2	0.0277778	1	0	0	0.0194175	2	0	0
FGFR4	0.012024	6	0	0	0.00507614	1	0	0	0.0292398	5	0.0116959	2	0.0128205	1	0	0	0	0	0	0	0	0	0	0
PIK3R2	0.012024	6	0	0	0.0152284	3	0	0	0.0175439	3	0	0	0	0	0	0	0	0	0	0	0.00970874	1	0	0
FGFR2	0.012024	6	0	0	0.0203046	4	0	0	0.0233918	4	0	0	0	0	0	0	0.0277778	1	0	0	0	0	0	0
STAT3	0.01002	5	0	0	0.0152284	3	0.00507614	1	0.0116959	2	0	0	0.0128205	1	0.0128205	1	0	0	0	0	0.00970874	1	0	0
FYN	0.01002	5	0.00200401	1	0.0101523	2	0.0203046	4	0.0233918	4	0	0	0.0897436	7	0	0	0	0	0	0	0	0	0	0
MMP2	0.01002	5	0.0180361	9	0.00507614	1	0.00507614	1	0.0116959	2	0.00584795	1	0	0	0.0128205	1	0.0277778	1	0.0277778	1	0	0	0	0
HMGB1	0.01002	5	0.00200401	1	0.0406091	8	0.00507614	1	0.00584795	1	0.00584795	1	0.025641	2	0	0	0	0	0.0277778	1	0	0	0	0
BRCA1	0.01002	5	0	0	0.0101523	2	0.0152284	3	0.00584795	1	0	0	0.025641	2	0.025641	2	0.0277778	1	0	0	0.00970874	1	0	0
E2F7	0.01002	5	0	0	0.0152284	3	0	0	0	0	0	0	0	0	0	0	0	0	0	0	0.00970874	1	0	0
RRAS2	0.01002	5	0	0	0.0101523	2	0.00507614	1	0.00584795	1	0	0	0	0	0	0	0	0	0	0	0.00970874	1	0	0
SLC22A16	0.01002	5	0.00400802	2	0.0101523	2	0.0203046	4	0.0116959	2	0	0	0.0769231	6	0	0	0	0	0	0	0	0	0	0
ZNF423	0.01002	5	0.0160321	8	0.00507614	1	0.00507614	1	0	0	0.0116959	2	0.0128205	1	0	0	0	0	0.0277778	1	0	0	0	0
SRA1	0.00801603	4	0	0	0	0	0	0	0	0	0.00584795	1	0.0128205	1	0.0128205	1	0	0	0	0	0	0	0	0
SRC	0.00801603	4	0	0	0.0304569	6	0	0	0.0116959	2	0	0	0.0128205	1	0	0	0	0	0	0	0	0	0	0
ESR1	0.00801603	4	0	0	0.0406091	8	0	0	0.0292398	5	0.0116959	2	0.0384615	3	0.0128205	1	0	0	0	0	0	0	0.00970874	1
VEGFA	0.00801603	4	0.00601202	3	0.0101523	2	0.00507614	1	0.0350877	6	0	0	0	0	0	0	0.0555556	2	0	0	0	0	0	0
CDK4	0.00801603	4	0	0	0.0253807	5	0	0	0.00584795	1	0	0	0.025641	2	0	0	0.0277778	1	0	0	0.00970874	1	0	0
IL6	0.00801603	4	0	0	0.00507614	1	0	0	0.0116959	2	0	0	0.0128205	1	0	0	0.0277778	1	0.0277778	1	0	0	0	0
CARM1	0.00801603	4	0	0	0.0152284	3	0.00507614	1	0.0350877	6	0.00584795	1	0.0128205	1	0	0	0	0	0	0	0	0	0	0
NCOA6	0.00801603	4	0	0	0.0253807	5	0	0	0.0175439	3	0	0	0.025641	2	0	0	0	0	0	0	0	0	0	0
ALDH3A1	0.00801603	4	0.00400802	2	0.0253807	5	0.0152284	3	0.0233918	4	0	0	0.0128205	1	0	0	0	0	0	0	0	0	0	0
CYP2A6	0.00801603	4	0	0	0	0	0	0	0.0233918	4	0.00584795	1	0.0384615	3	0	0	0	0	0	0	0	0	0	0
CYP2B6	0.00801603	4	0.00200401	1	0	0	0	0	0.0116959	2	0.00584795	1	0.0384615	3	0	0	0	0	0	0	0	0	0	0
ERCC1	0.00801603	4	0.00200401	1	0.00507614	1	0	0	0.0350877	6	0	0	0.0128205	1	0	0	0	0	0	0	0	0	0	0
ERCC2	0.00801603	4	0.00200401	1	0.00507614	1	0	0	0.0350877	6	0	0	0.0128205	1	0	0	0	0	0	0	0	0	0	0
HMMR	0.00801603	4	0	0	0	0	0	0	0	0	0.0233918	4	0	0	0	0	0	0	0	0	0	0	0	0
SLC29A1	0.00801603	4	0.00601202	3	0.0101523	2	0	0	0.0350877	6	0	0	0	0	0	0	0.0555556	2	0	0	0	0	0	0
CDC42	0.00601202	3	0.00200401	1	0	0	0	0	0	0	0.0116959	2	0	0	0	0	0	0	0	0	0	0	0	0
PLCG1	0.00601202	3	0	0	0.0304569	6	0	0	0.0116959	2	0	0	0.0128205	1	0	0	0	0	0	0	0	0	0	0
CDH2	0.00601202	3	0	0	0.0203046	4	0	0	0.0292398	5	0	0	0	0	0	0	0	0	0	0	0	0	0	0
NR3C1	0.00601202	3	0	0	0	0	0	0	0	0	0.00584795	1	0	0	0	0	0	0	0	0	0	0	0	0
FOXA1	0.00601202	3	0	0	0.0456853	9	0	0	0	0	0	0	0.0512821	4	0	0	0	0	0	0	0	0	0	0
BRCA2	0.00601202	3	0.00801603	4	0.0101523	2	0.0203046	4	0.0116959	2	0.0292398	5	0.0128205	1	0	0	0	0	0.0277778	1	0	0	0	0
ABCC4	0.00601202	3	0.00200401	1	0.0101523	2	0	0	0.0467836	8	0.0116959	2	0.0128205	1	0	0	0	0	0	0	0	0	0	0
AKR1C3	0.00601202	3	0	0	0	0	0	0	0.128655	22	0	0	0.0384615	3	0	0	0	0	0	0	0	0	0	0
CYP19A1	0.00601202	3	0	0	0.0101523	2	0	0	0	0	0.0175439	3	0.0128205	1	0	0	0.0277778	1	0	0	0	0	0	0
EDN1	0.00601202	3	0	0	0.00507614	1	0.00507614	1	0.0292398	5	0.00584795	1	0.0641026	5	0	0	0	0	0	0	0	0	0	0
XRCC1	0.00601202	3	0.00400802	2	0.00507614	1	0	0	0.0233918	4	0	0	0.025641	2	0	0	0	0	0	0	0	0	0	0
CITED2	0.00400802	2	0	0	0.0203046	4	0.00507614	1	0.0292398	5	0.00584795	1	0.0384615	3	0	0	0	0	0	0	0	0	0	0
AKT1	0.00400802	2	0	0	0.0152284	3	0	0	0.0175439	3	0.00584795	1	0.0384615	3	0	0	0.0277778	1	0.0277778	1	0	0	0	0
JUN	0.00400802	2	0	0	0.0253807	5	0	0	0.0116959	2	0	0	0.0512821	4	0.0128205	1	0	0	0	0	0	0	0	0
EGFR	0.00400802	2	0	0	0.00507614	1	0	0	0.0643275	11	0	0	0.0384615	3	0.0128205	1	0	0	0	0	0	0	0	0
MAPK14	0.00400802	2	0.00200401	1	0	0	0	0	0.0350877	6	0	0	0	0	0	0	0	0	0	0	0	0	0	0
INS	0.00400802	2	0.00200401	1	0	0	0.0101523	2	0	0	0.0233918	4	0	0	0	0	0	0	0	0	0	0	0	0
TGFB1	0.00400802	2	0.00400802	2	0	0	0	0	0.0175439	3	0.00584795	1	0.025641	2	0	0	0	0	0	0	0	0	0	0
SERPINE1	0.00400802	2	0.00200401	1	0.00507614	1	0	0	0.00584795	1	0	0	0	0	0	0	0.0277778	1	0	0	0	0	0	0
MRE11	0.00400802	2	0.00601202	3	0.0101523	2	0.00507614	1	0.0175439	3	0.00584795	1	0.025641	2	0	0	0	0	0	0	0	0	0	0
IRF1	0.00400802	2	0	0	0	0	0	0	0	0	0	0	0	0	0	0	0	0	0	0	0	0	0	0
RAD51	0.00400802	2	0	0	0.00507614	1	0	0	0	0	0.0292398	5	0.0128205	1	0	0	0	0	0.0277778	1	0	0	0	0
WWTR1	0.00400802	2	0	0	0.0101523	2	0	0	0.0467836	8	0	0	0.025641	2	0	0	0.0277778	1	0	0	0.00970874	1	0	0
TOP3A	0.00400802	2	0.00200401	1	0.00507614	1	0.00507614	1	0.00584795	1	0	0	0.0128205	1	0	0	0	0	0	0	0	0	0	0
AP1S1	0.00400802	2	0.00200401	1	0.00507614	1	0	0	0.00584795	1	0	0	0	0	0	0	0.0277778	1	0	0	0	0	0	0
ARID5B	0.00400802	2	0	0	0.0253807	5	0.00507614	1	0.0350877	6	0	0	0.0384615	3	0	0	0.0277778	1	0	0	0	0	0	0
KRAS	0.00400802	2	0.00400802	2	0.0101523	2	0	0	0.0467836	8	0	0	0.025641	2	0	0	0	0	0	0	0	0	0	0
NIPBL	0.00400802	2	0	0	0.0101523	2	0	0	0.0350877	6	0.0116959	2	0.025641	2	0	0	0.0277778	1	0	0	0	0	0	0
RUNX1	0.00400802	2	0.00601202	3	0.0101523	2	0	0	0.0409357	7	0.0233918	4	0.0128205	1	0	0	0.0277778	1	0	0	0	0	0	0
NCOR1	0.00400802	2	0.01002	5	0	0	0.0101523	2	0.00584795	1	0	0	0	0	0	0	0	0	0	0	0	0	0	0
PTPRD	0.00400802	2	0.00400802	2	0.0203046	4	0.0456853	9	0.0526316	9	0.00584795	1	0.025641	2	0.0512821	4	0	0	0	0	0	0	0	0
PMS2	0.00400802	2	0	0	0.00507614	1	0	0	0.00584795	1	0.00584795	1	0.025641	2	0	0	0	0	0	0	0	0	0	0
PRDM9	0.00400802	2	0	0	0	0	0.00507614	1	0.0584795	10	0.00584795	1	0.0128205	1	0	0	0	0	0	0	0	0	0	0
CCNK	0.00400802	2	0	0	0.0152284	3	0	0	0.0116959	2	0.0116959	2	0	0	0	0	0	0	0.0277778	1	0	0	0	0
CYP1A1	0.00400802	2	0.00400802	2	0.0101523	2	0	0	0.0175439	3	0.00584795	1	0.0128205	1	0	0	0.0277778	1	0	0	0	0	0	0
CYP3A4	0.00400802	2	0.00200401	1	0	0	0	0	0.0175439	3	0	0	0	0	0	0	0.0555556	2	0	0	0	0	0	0
DPYD	0.00400802	2	0.00200401	1	0.00507614	1	0	0	0.0175439	3	0	0	0.0128205	1	0	0	0	0	0	0	0	0	0	0
ECT2L	0.00400802	2	0	0	0.0152284	3	0.0101523	2	0.0233918	4	0.00584795	1	0.025641	2	0	0	0	0	0	0	0	0	0	0
FOXO1	0.00400802	2	0.00801603	4	0	0	0.0203046	4	0	0	0.0233918	4	0	0	0.0128205	1	0	0	0.0277778	1	0	0	0	0
INSR	0.00400802	2	0.00601202	3	0.0152284	3	0	0	0.0175439	3	0.0116959	2	0	0	0	0	0	0	0	0	0	0	0	0
NOS3	0.00400802	2	0.00200401	1	0.00507614	1	0.00507614	1	0.0116959	2	0.00584795	1	0	0	0	0	0	0	0	0	0	0	0	0
NQO2	0.00400802	2	0.00601202	3	0	0	0.0101523	2	0.0116959	2	0.0292398	5	0.0128205	1	0	0	0	0	0	0	0	0	0	0
PERP	0.00400802	2	0	0	0.0101523	2	0.00507614	1	0.0292398	5	0.00584795	1	0.0641026	5	0	0	0	0	0	0	0	0	0	0
PPP2R5D	0.00400802	2	0.00400802	2	0.00507614	1	0.00507614	1	0.0467836	8	0	0	0	0	0	0	0.0555556	2	0	0	0	0	0	0
RNF8	0.00400802	2	0.00200401	1	0.00507614	1	0	0	0.0409357	7	0	0	0.0128205	1	0	0	0	0	0	0	0	0	0	0
RRM1	0.00400802	2	0	0	0.00507614	1	0.0101523	2	0	0	0.0175439	3	0	0	0	0	0	0	0	0	0	0	0	0
INPP4B	0.00400802	2	0	0	0.00507614	1	0	0	0.00584795	1	0.00584795	1	0.025641	2	0	0	0	0	0	0	0	0	0	0
PPARGC1A	0.00200401	1	0	0	0	0	0	0	0	0	0.0116959	2	0	0	0.025641	2	0	0	0	0	0	0	0	0
NRIP1	0.00200401	1	0.01002	5	0	0	0.0304569	6	0.0350877	6	0	0	0.025641	2	0.0128205	1	0	0	0	0	0	0	0.00970874	1
RAC1	0.00200401	1	0	0	0	0	0	0	0.00584795	1	0	0	0.025641	2	0	0	0	0	0	0	0	0	0	0
RPA1	0.00200401	1	0.00200401	1	0.00507614	1	0.0101523	2	0	0	0	0	0	0	0	0	0	0	0	0	0	0	0	0
KAT2B	0.00200401	1	0.00200401	1	0	0	0	0	0.0175439	3	0	0	0.025641	2	0	0	0	0	0	0	0	0	0	0
ABL1	0.00200401	1	0	0	0.00507614	1	0.00507614	1	0	0	0.0175439	3	0.0384615	3	0	0	0	0	0	0	0	0	0	0
FGF2	0.00200401	1	0	0	0.0101523	2	0	0	0.0116959	2	0.00584795	1	0	0	0.0128205	1	0	0	0	0	0	0	0	0
ATM	0.00200401	1	0.0140281	7	0	0	0.0152284	3	0.0175439	3	0.0116959	2	0	0	0	0	0	0	0	0	0	0	0	0
LEP	0.00200401	1	0.00200401	1	0.0152284	3	0	0	0.0292398	5	0	0	0	0	0	0	0	0	0	0	0	0	0	0
RPA3	0.00200401	1	0	0	0.00507614	1	0	0	0.0175439	3	0	0	0.0128205	1	0	0	0	0	0	0	0	0	0	0
ERBB4	0.00200401	1	0.00200401	1	0.00507614	1	0	0	0.0233918	4	0.0292398	5	0	0	0	0	0	0	0.0277778	1	0	0	0	0
TIMP1	0.00200401	1	0.00200401	1	0.0203046	4	0	0	0.0292398	5	0.00584795	1	0.0128205	1	0	0	0	0	0	0	0	0	0	0
YAP1	0.00200401	1	0.01002	5	0	0	0.0101523	2	0.0116959	2	0.0175439	3	0	0	0	0	0	0	0	0	0	0	0	0
SMARCB1	0.00200401	1	0	0	0.00507614	1	0	0	0.0116959	2	0	0	0.025641	2	0	0	0	0	0	0	0	0	0	0
RBBP8	0.00200401	1	0.00200401	1	0	0	0	0	0.0116959	2	0.00584795	1	0	0	0	0	0	0	0	0	0	0	0	0
ARID1A	0.00200401	1	0.00400802	2	0	0	0.0152284	3	0	0	0	0	0	0	0	0	0	0	0	0	0	0	0	0
B2M	0.00200401	1	0.00200401	1	0.00507614	1	0	0	0.00584795	1	0.0175439	3	0	0	0	0	0	0	0	0	0	0	0	0
GATA3	0.00200401	1	0	0	0.0101523	2	0	0	0.140351	24	0	0	0.0384615	3	0	0	0	0	0	0	0	0	0	0
PTEN	0.00200401	1	0.0200401	10	0.00507614	1	0.0507614	10	0.00584795	1	0.163743	28	0	0	0.0128205	1	0	0	0.0277778	1	0	0	0.00970874	1
RPL5	0.00200401	1	0.00200401	1	0.0152284	3	0	0	0.0292398	5	0	0	0.0128205	1	0	0	0	0	0	0	0	0	0	0
KMT2C	0.00200401	1	0.00400802	2	0.00507614	1	0.0152284	3	0.0233918	4	0.0409357	7	0	0	0	0	0	0	0	0	0	0	0	0
AR	0.00200401	1	0	0	0.0203046	4	0	0	0	0	0.00584795	1	0.0384615	3	0	0	0	0	0	0	0	0	0	0
CDKN2A	0.00200401	1	0.0200401	10	0.00507614	1	0.0406091	8	0.0175439	3	0.0935673	16	0.025641	2	0.0641026	5	0	0	0.0555556	2	0	0	0.0194175	2
EPCAM	0.00200401	1	0	0	0	0	0	0	0.0233918	4	0	0	0.0128205	1	0	0	0	0	0	0	0	0	0	0
GJB2	0.00200401	1	0.00400802	2	0.00507614	1	0.0101523	2	0.00584795	1	0.00584795	1	0	0	0	0	0	0	0.0277778	1	0	0	0	0
MAX	0.00200401	1	0	0	0.00507614	1	0	0	0.00584795	1	0	0	0	0	0.0128205	1	0.0277778	1	0	0	0	0	0	0
POLE	0.00200401	1	0.00400802	2	0.00507614	1	0	0	0	0	0.0116959	2	0.0128205	1	0	0	0	0	0	0	0	0	0	0
POT1	0.00200401	1	0.00200401	1	0.00507614	1	0	0	0.0175439	3	0	0	0	0	0.0128205	1	0	0	0	0	0	0	0	0
PTPN11	0.00200401	1	0	0	0	0	0	0	0	0	0	0	0	0	0	0	0	0	0	0	0	0	0	0
RECQL	0.00200401	1	0.00400802	2	0.00507614	1	0.00507614	1	0.0409357	7	0	0	0.0128205	1	0	0	0	0	0	0	0	0	0	0
RET	0.00200401	1	0	0	0.00507614	1	0.00507614	1	0.0292398	5	0	0	0	0	0	0	0	0	0	0	0	0	0	0
SETBP1	0.00200401	1	0.00200401	1	0.0101523	2	0	0	0.0116959	2	0	0	0.0128205	1	0	0	0	0	0	0	0	0	0	0
ABCB1	0.00200401	1	0.00200401	1	0	0	0	0	0	0	0	0	0	0	0	0	0.0277778	1	0	0	0	0	0	0
ABCG2	0.00200401	1	0	0	0.00507614	1	0	0	0.0175439	3	0	0	0.0128205	1	0.025641	2	0	0	0	0	0	0	0	0
CBR1	0.00200401	1	0.00200401	1	0.00507614	1	0	0	0.0175439	3	0	0	0.025641	2	0.0128205	1	0	0	0	0	0	0	0	0
CBR3	0.00200401	1	0.00200401	1	0.00507614	1	0	0	0.0116959	2	0	0	0.025641	2	0.0128205	1	0	0	0	0	0	0	0	0
CYP1B1	0.00200401	1	0	0	0	0	0	0	0.0116959	2	0.00584795	1	0.025641	2	0	0	0	0	0	0	0	0	0	0
EPHA5	0.00200401	1	0	0	0	0	0	0	0.0116959	2	0	0	0.0128205	1	0	0	0	0	0	0	0	0	0	0
ESR2	0.00200401	1	0	0	0.0101523	2	0	0	0.00584795	1	0.00584795	1	0	0	0.0128205	1	0	0	0	0	0	0	0	0
GNL3	0.00200401	1	0.00400802	2	0	0	0.00507614	1	0	0	0	0	0	0	0	0	0	0	0	0	0	0	0	0
NOS1	0.00200401	1	0.00200401	1	0	0	0	0	0	0	0.00584795	1	0.0128205	1	0	0	0	0	0	0	0	0	0	0
NQO1	0.00200401	1	0.0200401	10	0	0	0.00507614	1	0.00584795	1	0	0	0.0128205	1	0	0	0	0	0.0833333	3	0	0	0	0
PIGB	0.00200401	1	0	0	0	0	0	0	0	0	0.0175439	3	0	0	0.0128205	1	0	0	0	0	0	0	0	0
SLCO1B1	0.00200401	1	0.00400802	2	0.00507614	1	0.00507614	1	0.0409357	7	0	0	0.0128205	1	0	0	0	0	0	0	0	0	0	0
SOD2	0.00200401	1	0.00400802	2	0	0	0.00507614	1	0.0175439	3	0.0233918	4	0	0	0.025641	2	0	0	0	0	0	0	0	0
PIK3CB	0.00200401	1	0	0	0.0101523	2	0	0	0.00584795	1	0	0	0.0128205	1	0	0	0.0277778	1	0	0	0	0	0	0
JAK2	0.00200401	1	0	0	0.0101523	2	0.0152284	3	0.0409357	7	0	0	0.0384615	3	0.0128205	1	0	0	0	0	0	0	0	0
EP300	0	0	0.00400802	2	0	0	0	0	0	0	0	0	0.0128205	1	0	0	0	0	0	0	0	0	0	0
PPARA	0	0	0.00400802	2	0	0	0	0	0.0116959	2	0.00584795	1	0	0	0.0128205	1	0	0	0	0	0	0	0	0
NCOA1	0	0	0.00200401	1	0	0	0	0	0	0	0.00584795	1	0.025641	2	0	0	0	0	0	0	0	0	0	0
TP53	0	0	0.00400802	2	0	0	0.0253807	5	0	0	0.00584795	1	0	0	0.0128205	1	0	0	0	0	0	0	0	0
CTNNB1	0	0	0.00200401	1	0	0	0	0	0	0	0.00584795	1	0	0	0	0	0	0	0	0	0	0	0	0
MAPK8	0	0	0.00200401	1	0.00507614	1	0.00507614	1	0.0175439	3	0	0	0	0	0	0	0	0	0	0	0	0	0	0
MAPK1	0	0	0	0	0.0152284	3	0	0	0.00584795	1	0.00584795	1	0.0128205	1	0	0	0	0	0	0	0	0	0	0
CDK2	0	0	0	0	0	0	0	0	0	0	0	0	0	0	0	0	0	0	0	0	0	0	0	0
FOS	0	0	0	0	0.00507614	1	0	0	0.00584795	1	0.00584795	1	0	0	0.0128205	1	0	0	0	0	0	0	0	0
NFKB1	0	0	0	0	0.00507614	1	0	0	0.0116959	2	0	0	0.0128205	1	0.0128205	1	0	0	0	0	0	0	0	0
CDH1	0	0	0.0260521	13	0	0	0.00507614	1	0.00584795	1	0.00584795	1	0.025641	2	0	0	0	0	0.0277778	1	0	0	0	0
LCK	0	0	0	0	0.0152284	3	0	0	0.0116959	2	0.00584795	1	0	0	0	0	0	0	0	0	0	0	0	0
IGF1	0	0	0	0	0.00507614	1	0	0	0	0	0.0116959	2	0	0	0	0	0	0	0	0	0	0	0	0
CBL	0	0	0.00601202	3	0	0	0.0101523	2	0	0	0.0116959	2	0	0	0	0	0	0	0	0	0	0	0	0
EGF	0	0	0	0	0	0	0	0	0.0233918	4	0	0	0.0128205	1	0	0	0	0	0	0	0	0	0	0
ATF2	0	0	0	0	0.00507614	1	0	0	0.00584795	1	0	0	0	0	0	0	0	0	0	0	0	0	0	0
ATR	0	0	0	0	0.00507614	1	0	0	0.00584795	1	0	0	0.025641	2	0	0	0.0277778	1	0	0	0	0	0	0
IL1B	0	0	0	0	0.00507614	1	0	0	0.00584795	1	0	0	0	0	0	0	0	0	0	0	0	0	0	0
ERBB3	0	0	0	0	0.00507614	1	0	0	0	0	0	0	0.0128205	1	0	0	0	0	0	0	0	0	0	0
CTGF	0	0	0	0	0.0101523	2	0.00507614	1	0.0175439	3	0	0	0.0128205	1	0	0	0	0	0	0	0	0	0	0
H2AFX	0	0	0.00601202	3	0.00507614	1	0.0101523	2	0	0	0.0116959	2	0	0	0	0	0	0	0	0	0	0	0	0
DMC1	0	0	0.00400802	2	0	0	0	0	0.0116959	2	0	0	0.0128205	1	0	0	0	0	0	0	0	0	0	0
MLH1	0	0	0.00400802	2	0	0	0	0	0.00584795	1	0.0116959	2	0	0	0	0	0	0	0	0	0	0	0	0
ACVR2A	0	0	0	0	0	0	0.0152284	3	0.00584795	1	0.00584795	1	0	0	0	0	0	0	0	0	0	0	0	0
CASP8	0	0	0	0	0	0	0.00507614	1	0.0175439	3	0.0116959	2	0	0	0	0	0	0	0	0	0	0	0	0
CCAR1	0	0	0	0	0.00507614	1	0.00507614	1	0.0175439	3	0	0	0	0	0	0	0	0	0	0	0	0	0	0
CD3G	0	0	0.00801603	4	0.00507614	1	0.0152284	3	0	0	0.00584795	1	0	0	0	0	0	0	0	0	0	0	0	0
CDKN1B	0	0	0.00400802	2	0	0	0.0101523	2	0.0526316	9	0.0116959	2	0.0128205	1	0	0	0	0	0	0	0	0	0	0
CHD4	0	0	0.00200401	1	0	0	0	0	0.0994152	17	0	0	0	0	0	0	0	0	0	0	0	0	0	0
CTCF	0	0	0.0200401	10	0	0	0.00507614	1	0.00584795	1	0	0	0.025641	2	0	0	0	0	0.0277778	1	0	0	0	0
FBXW7	0	0	0	0	0.00507614	1	0.00507614	1	0.0175439	3	0.0292398	5	0.0384615	3	0	0	0.0277778	1	0	0	0	0	0	0
HCFC2	0	0	0.00200401	1	0.00507614	1	0	0	0	0	0.00584795	1	0	0	0	0	0	0	0	0	0	0	0	0
LARP7	0	0	0	0	0.00507614	1	0	0	0.0233918	4	0	0	0	0	0	0	0	0	0	0	0	0	0	0
LATS1	0	0	0.00200401	1	0.0152284	3	0	0	0.0116959	2	0.00584795	1	0.0384615	3	0.0128205	1	0	0	0	0	0	0	0	0
MAP2K4	0	0	0.0260521	13	0	0	0.035533	7	0.00584795	1	0.0116959	2	0	0	0.0384615	3	0	0	0	0	0	0	0	0
MAP3K1	0	0	0.00601202	3	0.00507614	1	0.00507614	1	0	0	0.0467836	8	0	0	0	0	0	0	0	0	0	0	0	0
MORC4	0	0	0	0	0	0	0	0	0.0116959	2	0.00584795	1	0	0	0	0	0.0277778	1	0	0	0	0	0	0
PIK3R1	0	0	0.00200401	1	0	0	0	0	0	0	0.0526316	9	0	0	0	0	0	0	0	0	0	0	0	0
PIK3R3	0	0	0	0	0.00507614	1	0	0	0.0175439	3	0	0	0.025641	2	0	0	0	0	0	0	0	0	0	0
PRRG1	0	0	0.00200401	1	0.0152284	3	0	0	0.00584795	1	0.00584795	1	0	0	0	0	0	0	0	0	0	0	0	0
RASA1	0	0	0	0	0	0	0	0	0	0	0.0292398	5	0	0	0	0	0	0	0	0	0	0	0	0
RB1	0	0	0.0140281	7	0	0	0.0406091	8	0.00584795	1	0.111111	19	0	0	0.0641026	5	0	0	0.0277778	1	0	0	0	0
RPL22	0	0	0.00200401	1	0	0	0.00507614	1	0.0175439	3	0.0175439	3	0	0	0	0	0	0	0.0277778	1	0	0	0.00970874	1
TAF1	0	0	0.00200401	1	0	0	0	0	0	0	0.00584795	1	0	0	0	0	0	0	0	0	0	0	0	0
TBX3	0	0	0.00200401	1	0	0	0	0	0	0	0.00584795	1	0	0	0	0	0	0	0	0	0	0	0	0
ZC3H13	0	0	0.00801603	4	0	0	0.0152284	3	0.0116959	2	0.0292398	5	0	0	0.0128205	1	0	0	0.0277778	1	0	0	0	0
CBFB	0	0	0.0200401	10	0	0	0.00507614	1	0.00584795	1	0	0	0.0128205	1	0	0	0	0	0.0277778	1	0	0	0	0
GPS2	0	0	0.00200401	1	0	0	0.0152284	3	0	0	0.00584795	1	0	0	0	0	0	0	0	0	0	0	0	0
SF3B1	0	0	0	0	0.0101523	2	0	0	0.0116959	2	0	0	0	0	0	0	0	0	0	0	0	0	0	0
APC	0	0	0.00400802	2	0	0	0.00507614	1	0	0	0.00584795	1	0	0	0	0	0	0	0	0	0	0	0	0
BARD1	0	0	0.00200401	1	0.00507614	1	0	0	0.0233918	4	0.0233918	4	0	0	0	0	0	0	0	0	0	0	0	0
BUB1B	0	0	0	0	0.00507614	1	0	0	0	0	0.0350877	6	0.025641	2	0	0	0	0	0.0555556	2	0	0	0	0
CHEK2	0	0	0	0	0.0101523	2	0.00507614	1	0	0	0	0	0.025641	2	0	0	0.0277778	1	0	0	0	0	0	0
COL7A1	0	0	0.00601202	3	0	0	0.00507614	1	0	0	0.00584795	1	0	0	0	0	0	0	0	0	0	0	0	0
DOCK8	0	0	0.00400802	2	0.00507614	1	0.0152284	3	0.0643275	11	0	0	0.0384615	3	0	0	0.0277778	1	0	0	0	0	0	0
FANCA	0	0	0.0300601	15	0	0	0.0203046	4	0.0175439	3	0.0116959	2	0.0128205	1	0.025641	2	0	0	0.111111	4	0	0	0.00970874	1
FANCC	0	0	0	0	0.00507614	1	0	0	0	0	0.00584795	1	0	0	0.0128205	1	0	0	0	0	0	0	0	0
FANCM	0	0	0	0	0.0101523	2	0	0	0	0	0	0	0.025641	2	0	0	0	0	0	0	0	0	0	0
MUTYH	0	0	0	0	0.0101523	2	0	0	0.0233918	4	0	0	0.025641	2	0	0	0	0	0	0	0	0	0	0
PTCH1	0	0	0	0	0.00507614	1	0	0	0	0	0.00584795	1	0	0	0.0128205	1	0	0	0	0	0	0	0	0
UROD	0	0	0	0	0.0101523	2	0	0	0.0233918	4	0	0	0.025641	2	0	0	0	0	0	0	0	0	0	0
ABCC2	0	0	0.00200401	1	0	0	0	0	0	0	0	0	0	0	0.0128205	1	0.0277778	1	0	0	0	0	0	0
ALDH1A1	0	0	0	0	0	0	0.00507614	1	0.0116959	2	0.00584795	1	0	0	0.0128205	1	0	0	0	0	0	0	0	0
CYP2C19	0	0	0.00200401	1	0	0	0.0101523	2	0	0	0	0	0.0128205	1	0	0	0	0	0	0	0	0	0	0
CYP2C8	0	0	0.00200401	1	0	0	0.0101523	2	0	0	0	0	0	0	0	0	0	0	0	0	0	0	0	0
CYP2D6	0	0	0.00200401	1	0	0	0	0	0.00584795	1	0.00584795	1	0	0	0.0128205	1	0	0	0	0	0	0	0	0
IRS1	0	0	0	0	0	0	0	0	0.00584795	1	0.0175439	3	0.0128205	1	0	0	0	0	0	0	0	0	0	0
MAP4K4	0	0	0	0	0.0101523	2	0	0	0.00584795	1	0	0	0.0128205	1	0	0	0	0	0	0	0	0	0	0
TNFSF11	0	0	0.00801603	4	0	0	0.0203046	4	0.00584795	1	0.0233918	4	0.0128205	1	0.0128205	1	0	0	0.0277778	1	0	0	0	0
TP53AIP1	0	0	0.00601202	3	0.00507614	1	0.0253807	5	0.00584795	1	0.00584795	1	0	0	0	0	0	0	0	0	0	0	0	0
UGT1A4	0	0	0.00200401	1	0	0	0.00507614	1	0	0	0.0175439	3	0	0	0	0	0	0	0	0	0	0	0	0
NF2	0	0	0	0	0.00507614	1	0	0	0.0116959	2	0	0	0.0128205	1	0	0	0.0277778	1	0	0	0	0	0	0
NOTCH1	0	0	0	0	0.00507614	1	0.00507614	1	0.0233918	4	0.0116959	2	0.0384615	3	0	0	0	0	0	0	0	0	0	0

## Sheet: ST6
Supplementary Table 6. Number of individuals with mRNA upregulation and downregulation in all studied genes (N=230) per intrinsic molecular subtype
	Luminal A (N = 499)				Luminal B (N=197)				Basal-like (N=171)				Her2-enriched (N=78)				Normal-like (N=36)				Unknown (N=103)
Genes	Ratio	N mRNA up-regulation	Ratio	N mRNA down-regulation	Ratio	N mRNA up-regulation	Ratio	N mRNA down-regulation	Ratio	N mRNA up-regulation	Ratio	N mRNA down-regulation	Ratio	N mRNA up-regulation	Ratio	N mRNA down-regulation	Ratio	N mRNA up-regulation	Ratio	N mRNA down-regulation	Ratio	N mRNA up-regulation	Ratio	N mRNA down-regulation
RB1	0.012024	6	0.0280561	14	0.0609137	12	0.071066	14	0.0350877	6	0.304094	52	0.0512821	4	0.0512821	4	0.0277778	1	0.0277778	1	0	0	0.0776699	8
MLH1	0.0280561	14	0.012024	6	0.121827	24	0.0304569	6	0.0116959	2	0.181287	31	0.179487	14	0.0128205	1	0	0	0.0555556	2	0.00970874	1	0.0485437	5
SPOP	0.116232	58	0.01002	5	0.182741	36	0.0203046	4	0.00584795	1	0.163743	28	0.230769	18	0.115385	9	0.0277778	1	0	0	0.038835	4	0.038835	4
PIGB	0.0400802	20	0.00801603	4	0.071066	14	0.0406091	8	0.0116959	2	0.157895	27	0	0	0.0769231	6	0	0	0	0	0.0291262	3	0.0194175	2
PTEN	0.0260521	13	0.0140281	7	0.0304569	6	0.0253807	5	0.0116959	2	0.152047	26	0.0128205	1	0.0128205	1	0.0277778	1	0	0	0.0194175	2	0.0194175	2
ABL1	0.0300601	15	0.0180361	9	0.0304569	6	0.0456853	9	0.0409357	7	0.116959	20	0.166667	13	0.0512821	4	0.0833333	3	0	0	0.038835	4	0.038835	4
EP300	0.0200401	10	0.0621242	31	0.035533	7	0.0406091	8	0.0292398	5	0.0935673	16	0.025641	2	0.0512821	4	0.0277778	1	0.0277778	1	0.038835	4	0.0485437	5
LARP7	0.0200401	10	0.0400802	20	0.0659898	13	0.0304569	6	0.0701754	12	0.0935673	16	0.0384615	3	0.0641026	5	0	0	0.0277778	1	0.038835	4	0.0485437	5
PMS2	0.112224	56	0.0160321	8	0.142132	28	0.0253807	5	0.0877193	15	0.0935673	16	0.141026	11	0.0128205	1	0.0277778	1	0	0	0.0873786	9	0.0485437	5
ZC3H13	0.0220441	11	0.0480962	24	0.0456853	9	0.0406091	8	0.0233918	4	0.0877193	15	0.025641	2	0.0512821	4	0	0	0.0277778	1	0.00970874	1	0.0679612	7
MAPK1	0.0180361	9	0.0741483	37	0.106599	21	0.0203046	4	0.0877193	15	0.0877193	15	0.0897436	7	0.0512821	4	0.0277778	1	0.0277778	1	0.00970874	1	0.106796	11
CDC42	0.0380762	19	0.0300601	15	0.0304569	6	0.0203046	4	0.0116959	2	0.0877193	15	0.0769231	6	0.0128205	1	0	0	0	0	0.0194175	2	0.0679612	7
CREBBP	0.182365	91	0.00801603	4	0.0964467	19	0.0101523	2	0.0701754	12	0.0818713	14	0.0384615	3	0.0384615	3	0.0833333	3	0	0	0.0970874	10	0.00970874	1
TP53	0.0160321	8	0.01002	5	0.0304569	6	0.0456853	9	0.216374	37	0.0760234	13	0.0128205	1	0.0512821	4	0.0555556	2	0	0	0.00970874	1	0.0194175	2
SMARCE1	0.104208	52	0.012024	6	0.192893	38	0.0406091	8	0.0643275	11	0.0760234	13	0.192308	15	0.102564	8	0	0	0.0277778	1	0.135922	14	0.00970874	1
MAX	0.0501002	25	0.00400802	2	0.0862944	17	0.035533	7	0.0116959	2	0.0760234	13	0.0512821	4	0.025641	2	0.0277778	1	0	0	0.0485437	5	0.0582524	6
ARID1A	0.0220441	11	0.0240481	12	0.0253807	5	0.0253807	5	0.0116959	2	0.0760234	13	0.0128205	1	0.0384615	3	0	0	0	0	0	0	0.0194175	2
CTCF	0.0180361	9	0.0240481	12	0.0507614	10	0.0101523	2	0	0	0.0760234	13	0.0641026	5	0	0	0	0	0	0	0.00970874	1	0.038835	4
XRCC1	0.0420842	21	0.00801603	4	0.0406091	8	0.0406091	8	0.0467836	8	0.0584795	10	0.0512821	4	0.025641	2	0	0	0	0	0.0679612	7	0.0194175	2
SF3B1	0.0200401	10	0.0260521	13	0.071066	14	0.0203046	4	0.0760234	13	0.0526316	9	0.025641	2	0.0128205	1	0	0	0.0277778	1	0.0291262	3	0.0582524	6
CASP8	0.0200401	10	0.00400802	2	0.0558376	11	0.0203046	4	0.0409357	7	0.0526316	9	0.179487	14	0	0	0	0	0	0	0.0194175	2	0.038835	4
NF1	0.0621242	31	0.00801603	4	0.167513	33	0	0	0.0233918	4	0.0526316	9	0.115385	9	0	0	0.0277778	1	0	0	0.0582524	6	0.0194175	2
RELA	0.0701403	35	0.0420842	21	0.071066	14	0.116751	23	0.169591	29	0.0350877	6	0.0384615	3	0.0769231	6	0.0833333	3	0	0	0.0582524	6	0.0679612	7
APC	0.0320641	16	0.00400802	2	0.0761421	15	0.00507614	1	0.0116959	2	0.0350877	6	0.0769231	6	0	0	0.0277778	1	0	0	0.0194175	2	0.00970874	1
ERBB3	0.0741483	37	0	0	0.0964467	19	0	0	0	0	0.0350877	6	0.0769231	6	0	0	0	0	0.0277778	1	0.038835	4	0.00970874	1
STAT3	0.0400802	20	0.012024	6	0.0152284	3	0.0304569	6	0.0760234	13	0.0292398	5	0.0384615	3	0.0641026	5	0.0277778	1	0.0277778	1	0.0291262	3	0.038835	4
PDPK1	0.148297	74	0.0220441	11	0.152284	30	0.0203046	4	0.0116959	2	0.0292398	5	0.0769231	6	0.0128205	1	0.0277778	1	0	0	0.0873786	9	0.0194175	2
HCFC2	0.0601202	30	0.00801603	4	0.0609137	12	0.0152284	3	0.00584795	1	0.0292398	5	0	0	0.025641	2	0.0555556	2	0.0277778	1	0.0194175	2	0.00970874	1
CCAR1	0.00801603	4	0.0320641	16	0.0558376	11	0.0152284	3	0.0760234	13	0.0292398	5	0.0897436	7	0.0128205	1	0	0	0.0555556	2	0.038835	4	0.0291262	3
MED1	0.108216	54	0.00801603	4	0.284264	56	0.00507614	1	0.0935673	16	0.0292398	5	0.5	39	0.0384615	3	0	0	0.0277778	1	0.145631	15	0.0485437	5
MRE11	0.012024	6	0.0240481	12	0.0964467	19	0.00507614	1	0.128655	22	0.0292398	5	0.0641026	5	0.025641	2	0	0	0.0555556	2	0.00970874	1	0.0291262	3
NIPBL	0.0501002	25	0.012024	6	0.106599	21	0	0	0.0818713	14	0.0292398	5	0.0769231	6	0.025641	2	0.0555556	2	0	0	0.0291262	3	0.00970874	1
TOP3A	0.0280561	14	0.0801603	40	0.0659898	13	0.0761421	15	0.105263	18	0.0233918	4	0.0897436	7	0.025641	2	0	0	0.0277778	1	0.0291262	3	0.0679612	7
NCOR1	0.0220441	11	0.0140281	7	0.0253807	5	0.0304569	6	0.00584795	1	0.0233918	4	0	0	0.0384615	3	0	0	0	0	0.0194175	2	0.0291262	3
NCOA6	0.0801603	40	0.0220441	11	0.269036	53	0.0101523	2	0.216374	37	0.0233918	4	0.102564	8	0.0384615	3	0	0	0.0277778	1	0.106796	11	0.0291262	3
ERBB2	0.0961924	48	0.00400802	2	0.15736	31	0.0101523	2	0.0233918	4	0.0233918	4	0.74359	58	0	0	0.138889	5	0	0	0.184466	19	0	0
RECQL	0.0280561	14	0.01002	5	0.071066	14	0.00507614	1	0.204678	35	0.0233918	4	0.102564	8	0	0	0.111111	4	0.0277778	1	0.038835	4	0.0194175	2
NF2	0.0200401	10	0.0641283	32	0.0558376	11	0.106599	21	0.163743	28	0.0175439	3	0.102564	8	0	0	0.0277778	1	0	0	0.0485437	5	0.0485437	5
CCNK	0.0320641	16	0.0180361	9	0.142132	28	0.0203046	4	0.0994152	17	0.0175439	3	0.205128	16	0	0	0.0277778	1	0.0277778	1	0.0291262	3	0.0291262	3
TAF1	0.0280561	14	0.0220441	11	0.0558376	11	0.0152284	3	0.0116959	2	0.0175439	3	0.025641	2	0.025641	2	0	0	0	0	0.0291262	3	0.0194175	2
ATF2	0.012024	6	0.0280561	14	0.035533	7	0.0152284	3	0.0350877	6	0.0175439	3	0.025641	2	0.0128205	1	0	0	0.0555556	2	0	0	0.0582524	6
FANCM	0.0320641	16	0.00601202	3	0.15736	31	0.0101523	2	0.0292398	5	0.0175439	3	0.0769231	6	0	0	0.0277778	1	0.0277778	1	0.0485437	5	0.00970874	1
PTPN11	0.0160321	8	0.0260521	13	0.0913706	18	0.00507614	1	0.0994152	17	0.0175439	3	0.0769231	6	0.0128205	1	0.0277778	1	0	0	0.0679612	7	0.0291262	3
RAD51C	0.0781563	39	0	0	0.233503	46	0	0	0.0935673	16	0.0175439	3	0.217949	17	0	0	0.0277778	1	0	0	0.0873786	9	0	0
RPA1	0	0	0.0641283	32	0.0558376	11	0.0609137	12	0.146199	25	0.0116959	2	0	0	0.025641	2	0	0	0.0833333	3	0.038835	4	0.0970874	10
YAP1	0.0140281	7	0.0200401	10	0.00507614	1	0.0609137	12	0.0877193	15	0.0116959	2	0	0	0.0128205	1	0.194444	7	0	0	0.00970874	1	0.038835	4
CTNNB1	0.01002	5	0.00200401	1	0.0203046	4	0.0152284	3	0.0994152	17	0.0116959	2	0.025641	2	0.0128205	1	0.166667	6	0	0	0.0679612	7	0	0
POT1	0.0480962	24	0.0160321	8	0.111675	22	0.0101523	2	0.0643275	11	0.0116959	2	0.025641	2	0.0512821	4	0	0	0.0277778	1	0.038835	4	0.00970874	1
ERCC2	0.0501002	25	0.00200401	1	0.035533	7	0.00507614	1	0.0760234	13	0.0116959	2	0.0384615	3	0	0	0.0555556	2	0	0	0.0776699	8	0.00970874	1
GPS2	0.0440882	22	0.0140281	7	0.0101523	2	0.00507614	1	0.0233918	4	0.0116959	2	0.0128205	1	0	0	0.0555556	2	0	0	0.0485437	5	0	0
PIK3CB	0.0240481	12	0.00200401	1	0.071066	14	0	0	0.152047	26	0.0116959	2	0.128205	10	0	0	0.0277778	1	0	0	0.0582524	6	0.00970874	1
KMT2C	0.0420842	21	0.00200401	1	0.0456853	9	0	0	0.0292398	5	0.0116959	2	0.0512821	4	0	0	0.0555556	2	0	0	0.0194175	2	0.00970874	1
PPP2R1A	0.0581162	29	0	0	0.0456853	9	0	0	0.0701754	12	0.0116959	2	0.0897436	7	0	0	0	0	0	0	0.0873786	9	0	0
AKT1	0.0400802	20	0.00200401	1	0.0659898	13	0.0304569	6	0.0467836	8	0.00584795	1	0.333333	26	0	0	0.111111	4	0	0	0.0970874	10	0	0
MAPK14	0.0200401	10	0.0140281	7	0.126904	25	0.0203046	4	0.251462	43	0.00584795	1	0.141026	11	0.0128205	1	0.0555556	2	0	0	0	0	0.0291262	3
RAC1	0.0901804	45	0.00801603	4	0.0862944	17	0.0203046	4	0.163743	28	0.00584795	1	0.230769	18	0	0	0.111111	4	0	0	0.0582524	6	0.00970874	1
NCOA1	0.0420842	21	0.00400802	2	0.0152284	3	0.0203046	4	0.0233918	4	0.00584795	1	0.0641026	5	0.0128205	1	0.0555556	2	0	0	0.0194175	2	0	0
PPP2R5D	0.0340681	17	0.0260521	13	0.147208	29	0.0152284	3	0.479532	82	0.00584795	1	0.179487	14	0.0128205	1	0.0833333	3	0	0	0.0873786	9	0.038835	4
GNL3	0.0140281	7	0.00801603	4	0.101523	20	0.0101523	2	0.0760234	13	0.00584795	1	0.0512821	4	0	0	0.0277778	1	0	0	0.00970874	1	0	0
CHD4	0.0280561	14	0.01002	5	0.0558376	11	0.0101523	2	0.0818713	14	0.00584795	1	0.0769231	6	0.025641	2	0	0	0.0277778	1	0.0291262	3	0.0194175	2
MAPK8	0.0200401	10	0.00801603	4	0.0507614	10	0.0101523	2	0.105263	18	0.00584795	1	0.025641	2	0.0128205	1	0	0	0	0	0.00970874	1	0.0194175	2
RPL22	0.0340681	17	0	0	0.0203046	4	0.0101523	2	0.0701754	12	0.00584795	1	0.0512821	4	0.025641	2	0.0833333	3	0	0	0.0291262	3	0	0
NFKB1	0.0280561	14	0.00200401	1	0.0253807	5	0.00507614	1	0.0643275	11	0.00584795	1	0.0384615	3	0	0	0.0277778	1	0	0	0	0	0	0
CBL	0.01002	5	0.0160321	8	0.0203046	4	0.00507614	1	0.0935673	16	0.00584795	1	0.0128205	1	0.0128205	1	0.0555556	2	0	0	0.00970874	1	0	0
KRAS	0.0521042	26	0	0	0.116751	23	0	0	0.105263	18	0.00584795	1	0.0769231	6	0	0	0	0	0	0	0.038835	4	0	0
AP1S1	0.0501002	25	0	0	0.071066	14	0	0	0.181287	31	0.00584795	1	0.153846	12	0	0	0.0277778	1	0	0	0.0873786	9	0	0
SMARCB1	0.0160321	8	0.01002	5	0.035533	7	0.0304569	6	0.152047	26	0	0	0.0769231	6	0	0	0	0	0	0	0.0776699	8	0.0194175	2
CBFB	0.00601202	3	0.0240481	12	0.0152284	3	0.0304569	6	0.105263	18	0	0	0.0641026	5	0	0	0	0	0	0	0.00970874	1	0.038835	4
UROD	0.0460922	23	0	0	0.0101523	2	0.0253807	5	0.0760234	13	0	0	0.0384615	3	0	0	0	0	0	0	0.038835	4	0	0
RNF8	0.0340681	17	0.00400802	2	0.0609137	12	0.0203046	4	0.631579	108	0	0	0.0512821	4	0.0128205	1	0.0277778	1	0	0	0.0776699	8	0.00970874	1
CARM1	0.0460922	23	0.00200401	1	0.0558376	11	0.0203046	4	0.309942	53	0	0	0.0641026	5	0	0	0.138889	5	0	0	0.0970874	10	0	0
HMGB1	0.0200401	10	0.0140281	7	0.101523	20	0.0152284	3	0.146199	25	0	0	0.0769231	6	0	0	0.0277778	1	0	0	0.0485437	5	0	0
PALB2	0.142285	71	0.00400802	2	0.279188	55	0.00507614	1	0.169591	29	0	0	0.166667	13	0.0128205	1	0.0277778	1	0	0	0.0776699	8	0.00970874	1
ERCC1	0.0541082	27	0	0	0.0152284	3	0.00507614	1	0.0994152	17	0	0	0.0128205	1	0	0	0	0	0	0	0.0776699	8	0	0
NBN	0.108216	54	0	0	0.319797	63	0	0	0.19883	34	0	0	0.128205	10	0	0	0.0277778	1	0	0	0.0873786	9	0	0
TOP2A	0.0260521	13	0	0	0.294416	58	0	0	0.204678	35	0	0	0.192308	15	0	0	0	0	0	0	0.0970874	10	0	0
BRCA1	0.0340681	17	0	0	0.279188	55	0	0	0.0935673	16	0	0	0.0641026	5	0	0	0	0	0	0	0.0776699	8	0	0
CCND1	0.188377	94	0	0	0.269036	53	0	0	0.0116959	2	0	0	0.025641	2	0	0	0	0	0	0	0.203883	21	0	0
MDM4	0.208417	104	0	0	0.263959	52	0	0	0.0643275	11	0	0	0.0897436	7	0	0	0.0277778	1	0	0	0.242718	25	0	0
NCOA2	0.0901804	45	0	0	0.22335	44	0	0	0.0643275	11	0	0	0.0897436	7	0	0	0.0277778	1	0	0	0.0970874	10	0	0
RNF43	0.12024	60	0	0	0.208122	41	0	0	0.0116959	2	0	0	0.230769	18	0	0	0	0	0	0	0.116505	12	0	0
FGFR1	0.0761523	38	0	0	0.152284	30	0	0	0.0643275	11	0	0	0.0384615	3	0	0	0.0833333	3	0	0	0.0679612	7	0	0
BRIP1	0.0380762	19	0	0	0.147208	29	0	0	0.146199	25	0	0	0.0769231	6	0	0	0	0	0	0	0.0582524	6	0	0
RRM1	0.01002	5	0	0	0.147208	29	0	0	0.128655	22	0	0	0.0641026	5	0	0	0	0	0	0	0.0291262	3	0	0
HMMR	0	0	0	0	0.147208	29	0	0	0.216374	37	0	0	0.102564	8	0	0	0	0	0	0	0.0194175	2	0	0
CDK2	0.012024	6	0	0	0.142132	28	0	0	0.181287	31	0	0	0.102564	8	0	0	0	0	0	0	0.038835	4	0	0
RAD51	0.00400802	2	0	0	0.142132	28	0	0	0.19883	34	0	0	0.0897436	7	0	0	0	0	0	0	0.038835	4	0	0
ATR	0.0220441	11	0.012024	6	0.126904	25	0	0	0.175439	30	0	0	0.102564	8	0	0	0.0555556	2	0.0277778	1	0.0194175	2	0.0291262	3
SRC	0.0641283	32	0.00200401	1	0.126904	25	0	0	0.280702	48	0	0	0.0641026	5	0.0128205	1	0.0833333	3	0	0	0.15534	16	0	0
PLCG1	0.0320641	16	0.00200401	1	0.121827	24	0	0	0.140351	24	0	0	0.166667	13	0	0	0.0833333	3	0	0	0.174757	18	0	0
RPA3	0.0541082	27	0	0	0.121827	24	0	0	0.0818713	14	0	0	0.128205	10	0	0	0.0277778	1	0	0	0.0485437	5	0	0
BUB1B	0.00200401	1	0	0	0.121827	24	0	0	0.216374	37	0	0	0.0769231	6	0	0	0	0	0	0	0.0485437	5	0	0
POLE	0.0160321	8	0	0	0.111675	22	0	0	0.140351	24	0	0	0.0897436	7	0	0	0	0	0	0	0.0776699	8	0	0
RAC3	0.0501002	25	0	0	0.106599	21	0	0	0.19883	34	0	0	0.192308	15	0	0	0.0277778	1	0	0	0.106796	11	0	0
CHEK2	0.00400802	2	0	0	0.101523	20	0	0	0.269006	46	0	0	0.0769231	6	0	0	0	0	0	0	0.0485437	5	0	0
GRB2	0.0541082	27	0	0	0.0964467	19	0	0	0	0	0	0	0.102564	8	0	0	0	0	0	0	0.106796	11	0	0
FANCC	0.0140281	7	0	0	0.0964467	19	0	0	0.239766	41	0	0	0.179487	14	0	0	0	0	0	0	0.0485437	5	0	0
EPCAM	0.012024	6	0	0	0.0964467	19	0	0	0.321637	55	0	0	0.205128	16	0	0	0.0277778	1	0	0	0.0970874	10	0	0
E2F7	0.0160321	8	0	0	0.0913706	18	0	0	0.192982	33	0	0	0.0769231	6	0	0	0	0	0	0	0.0679612	7	0	0
BLM	0.00400802	2	0	0	0.0913706	18	0	0	0.368421	63	0	0	0.0128205	1	0	0	0.0277778	1	0	0	0.0582524	6	0	0
DMC1	0.012024	6	0	0	0.0862944	17	0	0	0.116959	20	0	0	0.0769231	6	0	0	0	0	0	0	0.0291262	3	0	0
BRCA2	0.00601202	3	0	0	0.0862944	17	0	0	0.175439	30	0	0	0.128205	10	0	0	0	0	0	0	0.0291262	3	0	0
AR	0.0581162	29	0	0	0.0812183	16	0	0	0.00584795	1	0	0	0.0897436	7	0	0	0.0277778	1	0	0	0.0291262	3	0	0
TUBB1	0.0400802	20	0	0	0.0812183	16	0	0	0.0233918	4	0	0	0.0641026	5	0	0	0.0277778	1	0	0	0.0485437	5	0	0
FCGR3A	0.0280561	14	0	0	0.0812183	16	0	0	0.0994152	17	0	0	0.0641026	5	0	0	0.0833333	3	0	0	0	0	0	0
BARD1	0.0240481	12	0	0	0.0812183	16	0	0	0.0994152	17	0	0	0.0512821	4	0	0	0	0	0	0	0.0485437	5	0	0
FGFR2	0.0220441	11	0	0	0.0812183	16	0	0	0.0994152	17	0	0	0.025641	2	0	0	0.0555556	2	0	0	0.0776699	8	0	0
INSR	0.0501002	25	0	0	0.071066	14	0	0	0.0526316	9	0	0	0	0	0	0	0	0	0	0	0.0873786	9	0	0
NRIP1	0.0460922	23	0	0	0.071066	14	0	0	0.00584795	1	0	0	0	0	0	0	0	0	0	0	0.038835	4	0	0
RET	0.0420842	21	0	0	0.0659898	13	0	0	0	0	0	0	0.0128205	1	0	0	0	0	0	0	0.0291262	3	0	0
CDKN1B	0.0280561	14	0	0	0.0659898	13	0	0	0.0292398	5	0	0	0.0128205	1	0	0	0	0	0	0	0.0485437	5	0	0
LATS1	0.0260521	13	0	0	0.0659898	13	0	0	0.0233918	4	0	0	0.0512821	4	0	0	0.0277778	1	0	0	0.0291262	3	0	0
GATA3	0.0420842	21	0	0	0.0609137	12	0	0	0	0	0	0	0	0	0	0	0	0	0	0	0.0485437	5	0	0
RBBP8	0.0320641	16	0	0	0.0609137	12	0	0	0	0	0	0	0	0	0	0	0	0	0	0	0.0291262	3	0	0
SLC29A1	0.0260521	13	0	0	0.0609137	12	0	0	0.157895	27	0	0	0.025641	2	0	0	0.0277778	1	0	0	0.0582524	6	0	0
ESR1	0.0601202	30	0	0	0.0558376	11	0	0	0	0	0	0	0	0	0	0	0	0	0	0	0.0194175	2	0	0
NQO2	0.0460922	23	0	0	0.0558376	11	0	0	0.122807	21	0	0	0.179487	14	0	0	0.0277778	1	0	0	0.0485437	5	0	0
PIK3CA	0.0380762	19	0	0	0.0558376	11	0	0	0.140351	24	0	0	0.115385	9	0	0	0.0277778	1	0	0	0.0291262	3	0	0
CBR1	0.0320641	16	0	0	0.0558376	11	0	0	0.233918	40	0	0	0.0769231	6	0	0	0.0277778	1	0	0	0.0970874	10	0	0
CDH1	0.0240481	12	0	0	0.0558376	11	0	0	0	0	0	0	0.0512821	4	0	0	0	0	0	0	0.00970874	1	0	0
FGF4	0.0240481	12	0	0	0.0558376	11	0	0	0.0350877	6	0	0	0.0128205	1	0	0	0	0	0	0	0.038835	4	0	0
PIK3R3	0.0280561	14	0	0	0.0507614	10	0	0	0.0409357	7	0	0	0.0897436	7	0	0	0.0277778	1	0	0	0.0291262	3	0	0
FGFR4	0.0160321	8	0	0	0.0507614	10	0	0	0.00584795	1	0	0	0.269231	21	0	0	0.0277778	1	0	0	0.0194175	2	0	0
ESR2	0.0140281	7	0	0	0.0507614	10	0	0	0.0760234	13	0	0	0.025641	2	0	0	0.0277778	1	0	0	0.038835	4	0	0
ERBB4	0.0621242	31	0	0	0.0456853	9	0	0	0	0	0	0	0.0128205	1	0	0	0	0	0	0	0.0194175	2	0	0
BCL2	0.0601202	30	0	0	0.0456853	9	0	0	0	0	0	0	0	0	0	0	0	0	0	0	0.0485437	5	0	0
SETBP1	0.0561122	28	0	0	0.0456853	9	0	0	0	0	0	0	0	0	0	0	0	0	0	0	0.0485437	5	0	0
IRS1	0.0400802	20	0	0	0.0456853	9	0	0	0	0	0	0	0.0128205	1	0	0	0.0277778	1	0	0	0.0582524	6	0	0
KAT2B	0.0320641	16	0	0	0.0456853	9	0	0	0.0233918	4	0	0	0.025641	2	0	0	0.0555556	2	0	0	0.038835	4	0	0
NQO1	0.0320641	16	0	0	0.0456853	9	0	0	0.0175439	3	0	0	0.102564	8	0	0	0	0	0	0	0	0	0	0
NTRK3	0.0300601	15	0	0	0.0456853	9	0	0	0.0760234	13	0	0	0	0	0	0	0.0277778	1	0	0	0.0873786	9	0	0
B2M	0.0240481	12	0	0	0.0456853	9	0	0	0.0935673	16	0	0	0.0512821	4	0	0	0.0555556	2	0	0	0.00970874	1	0	0
MUTYH	0.0240481	12	0	0	0.0456853	9	0	0	0.25731	44	0	0	0.0769231	6	0	0	0.0277778	1	0	0	0.0873786	9	0	0
CDK4	0.012024	6	0	0	0.0456853	9	0	0	0.233918	40	0	0	0.115385	9	0	0	0.0277778	1	0	0	0.0873786	9	0	0
MORC4	0.00801603	4	0	0	0.0456853	9	0	0	0.0643275	11	0	0	0.269231	21	0	0	0.0277778	1	0	0	0.0485437	5	0	0
JAK2	0.0400802	20	0	0	0.0406091	8	0	0	0.111111	19	0	0	0.0128205	1	0	0	0.0277778	1	0	0	0.0194175	2	0	0
CYP2D6	0.0280561	14	0	0	0.0406091	8	0	0	0.128655	22	0	0	0.102564	8	0	0	0	0	0	0	0.0582524	6	0	0
FOXA1	0.0260521	13	0	0	0.0406091	8	0	0	0	0	0	0	0	0	0	0	0	0	0	0	0.0291262	3	0	0
PRDM9	0.01002	5	0	0	0.0406091	8	0	0	0.105263	18	0	0	0.0384615	3	0	0	0.0833333	3	0	0	0.00970874	1	0	0
PTCH1	0.00601202	3	0	0	0.0406091	8	0	0	0.140351	24	0	0	0.0128205	1	0	0	0.138889	5	0	0	0.038835	4	0	0
SRA1	0.0641283	32	0	0	0.035533	7	0	0	0.0526316	9	0	0	0.128205	10	0	0	0.0833333	3	0	0	0.0291262	3	0	0
AKT3	0.0561122	28	0	0	0.035533	7	0	0	0.28655	49	0	0	0	0	0	0	0.138889	5	0	0	0.0291262	3	0	0
PIK3R2	0.0480962	24	0	0	0.035533	7	0	0	0.0643275	11	0	0	0.230769	18	0	0	0.0277778	1	0	0	0.0582524	6	0	0
RASA1	0.0340681	17	0	0	0.035533	7	0	0	0.00584795	1	0	0	0	0	0	0	0.0277778	1	0	0	0	0	0	0
CD3G	0.0240481	12	0	0	0.035533	7	0	0	0.0526316	9	0	0	0.0512821	4	0	0	0.111111	4	0	0	0.00970874	1	0	0
H2AFX	0.00601202	3	0	0	0.035533	7	0	0	0.0760234	13	0	0	0.0897436	7	0	0	0.0555556	2	0	0	0.0485437	5	0	0
FANCA	0	0	0	0	0.035533	7	0	0	0.204678	35	0	0	0.0128205	1	0	0	0	0	0	0	0.0291262	3	0	0
NOTCH2	0.0621242	31	0.00200401	1	0.0304569	6	0	0	0.0994152	17	0	0	0.025641	2	0	0	0.0277778	1	0	0	0.0679612	7	0	0
TBX3	0.0601202	30	0	0	0.0304569	6	0	0	0	0	0	0	0	0	0	0	0	0	0	0	0.0776699	8	0	0
INPP4B	0.0561122	28	0	0	0.0304569	6	0	0	0	0	0	0	0.025641	2	0	0	0	0	0	0	0.038835	4	0	0
CITED2	0.0400802	20	0	0	0.0304569	6	0	0	0.00584795	1	0	0	0.0128205	1	0	0	0.0277778	1	0	0	0.0194175	2	0	0
CBR3	0.0320641	16	0	0	0.0304569	6	0	0	0.111111	19	0	0	0.230769	18	0	0	0.138889	5	0	0	0.0194175	2	0	0
IRF1	0.0280561	14	0	0	0.0304569	6	0	0	0.152047	26	0	0	0.0384615	3	0	0	0.0555556	2	0	0	0.00970874	1	0	0
PRRG1	0.01002	5	0	0	0.0304569	6	0	0	0.192982	33	0	0	0.0897436	7	0	0	0.222222	8	0	0	0.0194175	2	0	0
ACVR2A	0.0240481	12	0.00200401	1	0.0253807	5	0	0	0.0526316	9	0	0	0.0769231	6	0	0	0.166667	6	0	0	0.038835	4	0	0
PTPRD	0.0380762	19	0	0	0.0253807	5	0	0	0.0350877	6	0	0	0.025641	2	0	0	0.0833333	3	0	0	0.0194175	2	0	0
NR3C1	0.0340681	17	0	0	0.0253807	5	0	0	0.0175439	3	0	0	0.0128205	1	0	0	0.111111	4	0	0	0.0194175	2	0	0
MMP2	0.0280561	14	0	0	0.0253807	5	0	0	0.0116959	2	0	0	0.0384615	3	0	0	0.138889	5	0	0	0.0291262	3	0	0
PIK3R1	0.0260521	13	0	0	0.0253807	5	0	0	0.0233918	4	0	0	0.0641026	5	0	0	0.222222	8	0	0	0	0	0	0
MAP3K1	0.0601202	30	0	0	0.0203046	4	0	0	0	0	0	0	0	0	0	0	0.0277778	1	0	0	0	0	0	0
DOCK8	0.0280561	14	0	0	0.0203046	4	0	0	0.0467836	8	0	0	0.0384615	3	0	0	0.0833333	3	0	0	0.00970874	1	0	0
EGF	0.0200401	10	0	0	0.0203046	4	0	0	0.0116959	2	0	0	0.025641	2	0	0	0.0277778	1	0	0	0.0291262	3	0	0
VEGFA	0.0200401	10	0	0	0.0203046	4	0	0	0.187135	32	0	0	0.115385	9	0	0	0.0833333	3	0	0	0.0679612	7	0	0
FCGR2A	0.00801603	4	0	0	0.0203046	4	0	0	0.0935673	16	0	0	0.0128205	1	0	0	0.138889	5	0	0	0.00970874	1	0	0
CYP2B6	0.00601202	3	0	0	0.0203046	4	0	0	0.00584795	1	0	0	0	0	0	0	0	0	0	0	0.0194175	2	0	0
FBXW7	0.00400802	2	0	0	0.0203046	4	0	0	0.0994152	17	0	0	0.0641026	5	0	0	0.194444	7	0	0	0.0582524	6	0	0
ZNF423	0.0821643	41	0	0	0.0152284	3	0	0	0.0116959	2	0	0	0.0384615	3	0	0	0.138889	5	0	0	0.038835	4	0	0
MAP2K4	0.0420842	21	0	0	0.0152284	3	0	0	0	0	0	0	0	0	0	0	0	0	0	0	0	0	0	0
WWTR1	0.0320641	16	0	0	0.0152284	3	0	0	0.415205	71	0	0	0.0512821	4	0	0	0.277778	10	0	0	0.038835	4	0	0
NOS3	0.0300601	15	0	0	0.0152284	3	0	0	0.0467836	8	0	0	0.025641	2	0	0	0.194444	7	0	0	0.0485437	5	0	0
GJB2	0.0300601	15	0	0	0.0152284	3	0	0	0.0935673	16	0	0	0.0384615	3	0	0	0.0277778	1	0	0	0.00970874	1	0	0
RPL5	0.0300601	15	0	0	0.0152284	3	0	0	0.146199	25	0	0	0.0128205	1	0	0	0.111111	4	0	0	0.0291262	3	0	0
LCK	0.0280561	14	0	0	0.0152284	3	0	0	0.0526316	9	0	0	0.0641026	5	0	0	0.111111	4	0	0	0.0291262	3	0	0
TNFRSF11B	0.0200401	10	0	0	0.0152284	3	0	0	0.0584795	10	0	0	0	0	0	0	0.0555556	2	0	0	0.00970874	1	0	0
CYP2C19	0.012024	6	0	0	0.0152284	3	0	0	0.0116959	2	0	0	0.102564	8	0	0	0	0	0	0	0.0291262	3	0	0
UGT1A4	0.01002	5	0	0	0.0152284	3	0	0	0.111111	19	0	0	0.0512821	4	0	0	0	0	0	0	0.0194175	2	0	0
CDH2	0.01002	5	0	0	0.0152284	3	0	0	0.0233918	4	0	0	0.0128205	1	0	0	0	0	0	0	0.00970874	1	0	0
RRAS2	0.00400802	2	0	0	0.0152284	3	0	0	0.233918	40	0	0	0.025641	2	0	0	0.0277778	1	0	0	0.038835	4	0	0
EPHA5	0.00200401	1	0	0	0.0152284	3	0	0	0.00584795	1	0	0	0.0128205	1	0	0	0.0277778	1	0	0	0	0	0	0
RUNX1	0.0420842	21	0	0	0.0101523	2	0	0	0.00584795	1	0	0	0	0	0	0	0.0277778	1	0	0	0.0291262	3	0	0
CTGF	0.0300601	15	0	0	0.0101523	2	0	0	0.0467836	8	0	0	0.0128205	1	0	0	0.111111	4	0	0	0.0291262	3	0	0
DPYD	0.0300601	15	0	0	0.0101523	2	0	0	0.0760234	13	0	0	0.0128205	1	0	0	0.166667	6	0	0	0.00970874	1	0	0
ALDH3A1	0.0280561	14	0	0	0.0101523	2	0	0	0.0233918	4	0	0	0.025641	2	0	0	0.0277778	1	0	0	0.0291262	3	0	0
IL1B	0.0280561	14	0	0	0.0101523	2	0	0	0.111111	19	0	0	0	0	0	0	0.111111	4	0	0	0.00970874	1	0	0
CYP2A6	0.0260521	13	0	0	0.0101523	2	0	0	0	0	0	0	0	0	0	0	0	0	0	0	0	0	0	0
ARID5B	0.0220441	11	0	0	0.0101523	2	0	0	0.0233918	4	0	0	0.0128205	1	0	0	0.222222	8	0	0	0.0194175	2	0	0
CYP1A1	0.0220441	11	0	0	0.0101523	2	0	0	0	0	0	0	0.0128205	1	0	0	0.0277778	1	0	0	0.00970874	1	0	0
FGF3	0.0180361	9	0	0	0.0101523	2	0	0	0.00584795	1	0	0	0	0	0	0	0.0277778	1	0	0	0.00970874	1	0	0
MAP4K4	0.0160321	8	0	0	0.0101523	2	0	0	0.210526	36	0	0	0.0512821	4	0	0	0.166667	6	0	0	0.0291262	3	0	0
TP53AIP1	0.0160321	8	0	0	0.0101523	2	0	0	0.0116959	2	0	0	0.0128205	1	0	0	0.166667	6	0	0	0.038835	4	0	0
CYP2C8	0.0140281	7	0	0	0.0101523	2	0	0	0	0	0	0	0	0	0	0	0	0	0	0	0.0194175	2	0	0
CXCL8	0.0140281	7	0	0	0.0101523	2	0	0	0.122807	21	0	0	0.0897436	7	0	0	0	0	0	0	0.0194175	2	0	0
FOXO1	0.0140281	7	0	0	0.0101523	2	0	0	0.00584795	1	0	0	0.0128205	1	0	0	0.222222	8	0	0	0.00970874	1	0	0
PPARA	0.00400802	2	0	0	0.0101523	2	0	0	0.274854	47	0	0	0.0384615	3	0	0	0.111111	4	0	0	0.0291262	3	0	0
PPARGC1A	0	0	0	0	0.0101523	2	0	0	0.116959	20	0	0	0.025641	2	0	0	0.0555556	2	0	0	0.0291262	3	0	0
CDKN2A	0	0	0	0	0.0101523	2	0	0	0.362573	62	0	0	0.0128205	1	0	0	0	0	0	0	0.038835	4	0	0
ABCB1	0.0541082	27	0	0	0.00507614	1	0	0	0.0116959	2	0	0	0	0	0	0	0.25	9	0	0	0.0291262	3	0	0
IGF1	0.0460922	23	0	0	0.00507614	1	0	0	0.0116959	2	0	0	0	0	0	0	0.166667	6	0	0	0.00970874	1	0	0
ABCG2	0.0320641	16	0	0	0.00507614	1	0	0	0.00584795	1	0	0	0.0128205	1	0	0	0.0555556	2	0	0	0.0291262	3	0	0
TIMP1	0.0240481	12	0	0	0.00507614	1	0	0	0.0233918	4	0	0	0	0	0	0	0.0833333	3	0	0	0.0485437	5	0	0
GSTP1	0.0220441	11	0	0	0.00507614	1	0	0	0.204678	35	0	0	0.205128	16	0	0	0.0555556	2	0	0	0.038835	4	0	0
FYN	0.0200401	10	0	0	0.00507614	1	0	0	0.0994152	17	0	0	0	0	0	0	0.138889	5	0	0	0.0485437	5	0	0
ECT2L	0.0180361	9	0	0	0.00507614	1	0	0	0	0	0	0	0.025641	2	0	0	0	0	0	0	0	0	0	0
EDN1	0.0180361	9	0	0	0.00507614	1	0	0	0.169591	29	0	0	0.0641026	5	0	0	0.194444	7	0	0	0.0582524	6	0	0
ATM	0.0160321	8	0	0	0.00507614	1	0	0	0.0350877	6	0	0	0	0	0	0	0.0277778	1	0	0	0.0485437	5	0	0
TGFB1	0.0160321	8	0	0	0.00507614	1	0	0	0.0175439	3	0	0	0	0	0	0	0.0833333	3	0	0	0.0194175	2	0	0
AKR1C3	0.0160321	8	0	0	0.00507614	1	0	0	0.0701754	12	0	0	0.025641	2	0	0	0.0277778	1	0	0	0.00970874	1	0	0
ALDH1A1	0.0140281	7	0	0	0.00507614	1	0	0	0.0467836	8	0	0	0.0512821	4	0	0	0.166667	6	0	0	0.0194175	2	0	0
IL6	0.012024	6	0	0	0.00507614	1	0	0	0.0233918	4	0	0	0	0	0	0	0.111111	4	0	0	0.00970874	1	0	0
PERP	0.01002	5	0	0	0.00507614	1	0	0	0.269006	46	0	0	0.192308	15	0	0	0.0833333	3	0	0	0.0291262	3	0	0
EGFR	0.00801603	4	0	0	0.00507614	1	0	0	0.157895	27	0	0	0.115385	9	0	0	0.194444	7	0	0	0.00970874	1	0	0
ABCC4	0.00601202	3	0	0	0.00507614	1	0	0	0	0	0	0	0.102564	8	0	0	0	0	0	0	0.00970874	1	0	0
INS	0.00601202	3	0	0	0.00507614	1	0	0	0	0	0	0	0	0	0	0	0.0277778	1	0	0	0	0	0	0
SLC22A16	0.00400802	2	0	0	0.00507614	1	0	0	0.181287	31	0	0	0	0	0	0	0.0277778	1	0	0	0.0194175	2	0	0
CYP1B1	0	0	0	0	0.00507614	1	0	0	0.152047	26	0	0	0.0897436	7	0	0	0	0	0	0	0.0194175	2	0	0
LEP	0.0581162	29	0	0	0	0	0	0	0	0	0	0	0.0128205	1	0	0	0.0277778	1	0	0	0.00970874	1	0	0
FOS	0.0561122	28	0	0	0	0	0	0	0.00584795	1	0	0	0	0	0	0	0.0277778	1	0	0	0.00970874	1	0	0
JUN	0.0400802	20	0	0	0	0	0	0	0.0175439	3	0	0	0.0128205	1	0	0	0.0277778	1	0	0	0.0194175	2	0	0
FGF2	0.0340681	17	0	0	0	0	0	0	0.0233918	4	0	0	0	0	0	0	0.0555556	2	0	0	0	0	0	0
SERPINE1	0.0300601	15	0	0	0	0	0	0	0.0175439	3	0	0	0	0	0	0	0.111111	4	0	0	0.0194175	2	0	0
TNFSF11	0.01002	5	0	0	0	0	0	0	0.00584795	1	0	0	0	0	0	0	0.0277778	1	0	0	0	0	0	0
CYP19A1	0.00601202	3	0	0	0	0	0	0	0.0467836	8	0	0	0	0	0	0	0.0277778	1	0	0	0	0	0	0
SLCO1B1	0.00400802	2	0	0	0	0	0	0	0	0	0	0	0.0512821	4	0	0	0.0555556	2	0	0	0	0	0	0
ABCC2	0.00200401	1	0	0	0	0	0	0	0.00584795	1	0	0	0.0897436	7	0	0	0	0	0	0	0	0	0	0
MMP9	0.00200401	1	0	0	0	0	0	0	0.00584795	1	0	0	0	0	0	0	0.0277778	1	0	0	0.00970874	1	0	0
NOTCH1	0.00200401	1	0	0	0	0	0	0	0.315789	54	0	0	0.0128205	1	0	0	0.111111	4	0	0	0.0776699	8	0	0
CYP3A4	0.00200401	1	0	0	0	0	0	0	0.0292398	5	0	0	0	0	0	0	0.0277778	1	0	0	0	0	0	0
SOD2	0.00200401	1	0	0	0	0	0	0	0.175439	30	0	0	0.0128205	1	0	0	0.0555556	2	0	0	0.0291262	3	0	0
COL7A1	0	0	0	0	0	0	0	0	0.0175439	3	0	0	0	0	0	0	0.0833333	3	0	0	0.00970874	1	0	0
NOS1	0	0	0	0	0	0	0	0	0.00584795	1	0	0	0	0	0	0	0.0277778	1	0	0	0	0	0	0

## Sheet: ST7
Supplementary Table 7. Number and percentage of genomic alterations per intrinsic molecular subtype
Genetic alterations	Luminal A		Luminal B		Basal-like		Her2-enriched		Normal-like		Unknown		ALL
	N	%	N	%	N	%	N	%	N	%	N	%	N	%
MISSENSE MUTATION	815	10.557	329	7.0997	318	5.58385	251	10.9895	56	9.38023	11	3.75427	1780	8.38713
TRUNCATING MUTATION	641	8.30311	199	4.29435	162	2.8446	84	3.67776	13	2.17755	9	3.07167	1108	5.22075
INFRAME MUTATION	36	0.466321	11	0.237376	13	0.22827	12	0.525394	0	0	0	0	72	0.339255
CNV AMPLIFICATION	1344	17.4093	835	18.019	817	14.3459	523	22.8984	65	10.8878	51	17.4061	3635	17.1276
CNV DEEP DELETION	297	3.84715	191	4.12171	291	5.10975	66	2.88967	30	5.02513	4	1.36519	879	4.14173
MRNA UPREGULATION	3891	50.4016	2686	57.9629	3517	61.7559	1187	51.9702	394	65.9966	172	58.7031	11847	55.8215
MRNA DOWNREGULATION	622	8.05699	324	6.9918	518	9.0957	121	5.29772	30	5.02513	45	15.3584	1660	7.8217
FUSION	74	0.958549	59	1.2732	59	1.036	40	1.75131	9	1.50754	1	0.341297	242	1.14027
ALL	7720	100	4634	100	5695	100	2284	100	597	100	293	100	21223	100
Subtypes	N	%
Luminal A	7720	36.3756
Luminal B	4634	21.8348
Basal-like	5695	26.8341
Her2-enriched	2284	10.7619
Normal-like	597	2.81299
Unknown	293	1.38058
Total	21223	100

## Sheet: ST8
Supplementary Table 8. Ratio of genomic alteration per sample and tumor stage
	TX (N=3)		T1 (N=255)		T2 (N=586)		T3 (N=113)		T4 (N=103)
Stage	N alterations	Ratio	N alterations	Ratio	N alterations	Ratio	N alterations	Ratio	N alterations	Ratio
ABCB1	0	0	14	0.055	25	0.043	11	0.097	2	0.019
ABCC2	0	0	6	0.024	11	0.019	2	0.018	3	0.029
ABCC4	0	0	11	0.043	21	0.036	8	0.071	1	0.01
ABCG2	0	0	6	0.024	18	0.031	6	0.053	1	0.01
ABL1	0	0	20	0.078	71	0.121	11	0.097	5	0.049
ACVR2A	0	0	12	0.047	33	0.056	7	0.062	3	0.029
AKR1C3	0	0	7	0.027	32	0.055	11	0.097	3	0.029
AKT1	0	0	28	0.11	72	0.123	17	0.15	4	0.039
AKT3	1	0.333	47	0.184	114	0.195	24	0.212	11	0.107
ALDH1A1	0	0	8	0.031	25	0.043	5	0.044	0	0
ALDH3A1	1	0.333	13	0.051	22	0.038	7	0.062	1	0.01
AP1S1	0	0	21	0.082	55	0.094	11	0.097	4	0.039
APC	0	0	16	0.063	41	0.07	6	0.053	4	0.039
AR	0	0	18	0.071	41	0.07	7	0.062	6	0.058
ARID1A	0	0	23	0.09	66	0.113	9	0.08	4	0.039
ARID5B	0	0	10	0.039	30	0.051	10	0.088	1	0.01
ATF2	0	0	9	0.035	38	0.065	4	0.035	3	0.029
ATM	0	0	14	0.055	35	0.06	8	0.071	1	0.01
ATR	0	0	23	0.09	65	0.111	11	0.097	6	0.058
B2M	0	0	12	0.047	35	0.06	4	0.035	2	0.019
BARD1	0	0	15	0.059	35	0.06	8	0.071	3	0.029
BCL2	0	0	14	0.055	34	0.058	8	0.071	1	0.01
BLM	0	0	21	0.082	84	0.143	15	0.133	6	0.058
BRCA1	0	0	28	0.11	95	0.162	14	0.124	3	0.029
BRCA2	0	0	14	0.055	87	0.148	11	0.097	1	0.01
BRIP1	0	0	27	0.106	121	0.206	19	0.168	10	0.097
BUB1B	0	0	10	0.039	60	0.102	14	0.124	1	0.01
CARM1	1	0.333	22	0.086	80	0.137	14	0.124	5	0.049
CASP8	0	0	14	0.055	58	0.099	7	0.062	4	0.039
CBFB	1	0.333	25	0.098	51	0.087	5	0.044	4	0.039
CBL	0	0	12	0.047	37	0.063	2	0.018	1	0.01
CBR1	1	0.333	14	0.055	59	0.101	11	0.097	1	0.01
CBR3	0	0	20	0.078	44	0.075	8	0.071	2	0.019
CCAR1	0	0	12	0.047	60	0.102	7	0.062	4	0.039
CCND1	2	0.667	79	0.31	189	0.323	34	0.301	13	0.126
CCNK	0	0	18	0.071	75	0.128	16	0.142	2	0.019
CD3G	0	0	12	0.047	32	0.055	3	0.027	0	0
CDC42	0	0	16	0.063	45	0.077	8	0.071	8	0.078
CDH1	1	0.333	32	0.125	98	0.167	40	0.354	5	0.049
CDH2	0	0	3	0.012	20	0.034	5	0.044	0	0
CDK2	0	0	13	0.051	52	0.089	9	0.08	3	0.029
CDK4	0	0	11	0.043	63	0.108	7	0.062	1	0.01
CDKN1B	0	0	5	0.02	46	0.078	8	0.071	2	0.019
CDKN2A	1	0.333	19	0.075	74	0.126	13	0.115	6	0.058
CHD4	0	0	19	0.075	71	0.121	11	0.097	3	0.029
CHEK2	0	0	13	0.051	66	0.113	8	0.071	3	0.029
CITED2	0	0	7	0.027	33	0.056	8	0.071	2	0.019
COL7A1	0	0	4	0.016	19	0.032	5	0.044	0	0
CREBBP	1	0.333	60	0.235	131	0.224	23	0.204	9	0.087
CTCF	1	0.333	23	0.09	53	0.09	7	0.062	4	0.039
CCN2	0	0	9	0.035	23	0.039	8	0.071	1	0.01
CTNNB1	0	0	13	0.051	24	0.041	7	0.062	1	0.01
CXCL8	1	0.333	10	0.039	37	0.063	8	0.071	5	0.049
CYP19A1	0	0	6	0.024	13	0.022	4	0.035	1	0.01
CYP1A1	0	0	8	0.031	15	0.026	4	0.035	1	0.01
CYP1B1	0	0	9	0.035	28	0.048	5	0.044	0	0
CYP2A6	0	0	7	0.027	23	0.039	2	0.018	2	0.019
CYP2B6	0	0	6	0.024	15	0.026	5	0.044	0	0
CYP2C19	0	0	3	0.012	24	0.041	4	0.035	1	0.01
CYP2C8	0	0	3	0.012	10	0.017	4	0.035	0	0
CYP2D6	0	0	14	0.055	42	0.072	6	0.053	1	0.01
CYP3A4	0	0	5	0.02	13	0.022	1	0.009	0	0
DMC1	0	0	10	0.039	45	0.077	6	0.053	1	0.01
DOCK8	0	0	15	0.059	43	0.073	6	0.053	1	0.01
DPYD	0	0	17	0.067	28	0.048	5	0.044	0	0
E2F7	0	0	17	0.067	54	0.092	8	0.071	1	0.01
ECT2L	0	0	6	0.024	20	0.034	6	0.053	1	0.01
EDN1	0	0	17	0.067	44	0.075	7	0.062	3	0.029
EGF	0	0	6	0.024	22	0.038	2	0.018	2	0.019
EGFR	0	0	15	0.059	50	0.085	14	0.124	2	0.019
EP300	1	0.333	26	0.102	61	0.104	15	0.133	6	0.058
EPCAM	0	0	20	0.078	65	0.111	14	0.124	5	0.049
EPHA5	0	0	6	0.024	15	0.026	2	0.018	1	0.01
ERBB2	0	0	74	0.29	196	0.334	30	0.265	19	0.184
ERBB3	0	0	12	0.047	57	0.097	19	0.168	6	0.058
ERBB4	1	0.333	15	0.059	40	0.068	12	0.106	6	0.058
ERCC1	0	0	16	0.063	45	0.077	5	0.044	1	0.01
ERCC2	0	0	17	0.067	41	0.07	8	0.071	3	0.029
ESR1	1	0.333	14	0.055	51	0.087	10	0.088	5	0.049
ESR2	0	0	8	0.031	27	0.046	5	0.044	3	0.029
FANCA	1	0.333	15	0.059	57	0.097	9	0.08	3	0.029
FANCC	0	0	24	0.094	57	0.097	4	0.035	3	0.029
FANCM	0	0	11	0.043	57	0.097	9	0.08	2	0.019
FBXW7	0	0	6	0.024	54	0.092	6	0.053	1	0.01
FCGR2A	0	0	24	0.094	79	0.135	18	0.159	6	0.058
FCGR3A	0	0	30	0.118	96	0.164	15	0.133	7	0.068
FGF2	0	0	11	0.043	17	0.029	2	0.018	2	0.019
FGF3	1	0.333	35	0.137	105	0.179	17	0.15	6	0.058
FGF4	1	0.333	39	0.153	118	0.201	16	0.142	7	0.068
FGFR1	0	0	59	0.231	127	0.217	26	0.23	5	0.049
FGFR2	0	0	9	0.035	56	0.096	9	0.08	8	0.078
FGFR4	0	0	15	0.059	39	0.067	5	0.044	2	0.019
FOS	1	0.333	10	0.039	17	0.029	8	0.071	0	0
FOXA1	0	0	15	0.059	39	0.067	8	0.071	6	0.058
FOXO1	0	0	4	0.016	23	0.039	6	0.053	3	0.029
FYN	0	0	13	0.051	38	0.065	8	0.071	1	0.01
GATA3	1	0.333	35	0.137	112	0.191	33	0.292	10	0.097
GJB2	0	0	11	0.043	33	0.056	5	0.044	0	0
GNL3	1	0.333	11	0.043	39	0.067	4	0.035	4	0.039
GPS2	0	0	13	0.051	32	0.055	11	0.097	2	0.019
GRB2	1	0.333	16	0.063	71	0.121	11	0.097	6	0.058
GSTP1	1	0.333	30	0.118	85	0.145	15	0.133	4	0.039
H2AFX	0	0	5	0.02	31	0.053	4	0.035	1	0.01
HCFC2	0	0	23	0.09	40	0.068	7	0.062	3	0.029
HMGB1	0	0	15	0.059	67	0.114	10	0.088	2	0.019
HMMR	0	0	8	0.031	65	0.111	12	0.106	2	0.019
IGF1	0	0	9	0.035	23	0.039	5	0.044	0	0
IL1B	0	0	15	0.059	23	0.039	3	0.027	0	0
IL6	0	0	8	0.031	15	0.026	3	0.027	1	0.01
INPP4B	0	0	14	0.055	28	0.048	10	0.088	3	0.029
INS	0	0	4	0.016	8	0.014	2	0.018	0	0
INSR	0	0	23	0.09	42	0.072	8	0.071	4	0.039
IRF1	0	0	15	0.059	37	0.063	6	0.053	0	0
IRS1	1	0.333	8	0.031	25	0.043	6	0.053	1	0.01
JAK2	0	0	18	0.071	48	0.082	7	0.062	2	0.019
JUN	0	0	15	0.059	22	0.038	6	0.053	0	0
KAT2	0	0	11	0.043	30	0.051	3	0.027	1	0.01
KMT2C	0	0	48	0.188	95	0.162	17	0.15	7	0.068
KRAS	0	0	22	0.086	64	0.109	8	0.071	3	0.029
LARP7	0	0	18	0.071	72	0.123	6	0.053	6	0.058
LATS1	0	0	6	0.024	41	0.07	7	0.062	3	0.029
LCK	0	0	10	0.039	30	0.051	3	0.027	1	0.01
LEP	0	0	12	0.047	22	0.038	7	0.062	0	0
MAP2K4	0	0	21	0.082	54	0.092	16	0.142	4	0.039
MAP3K1	1	0.333	44	0.173	74	0.126	16	0.142	3	0.029
MAP4K4	0	0	9	0.035	53	0.09	7	0.062	2	0.019
MAPK1	0	0	22	0.086	86	0.147	12	0.106	6	0.058
MAPK14	0	0	24	0.094	78	0.133	10	0.088	6	0.058
MAPK8	0	0	13	0.051	38	0.065	7	0.062	1	0.01
MAX	0	0	19	0.075	51	0.087	10	0.088	3	0.029
MDM4	0	0	61	0.239	166	0.283	32	0.283	14	0.136
MED1	0	0	65	0.255	196	0.334	32	0.283	13	0.126
MLH1	0	0	21	0.082	77	0.131	11	0.097	5	0.049
MMP2	1	0.333	16	0.063	34	0.058	5	0.044	0	0
MMP9	0	0	5	0.02	17	0.029	5	0.044	0	0
MORC4	0	0	6	0.024	41	0.07	7	0.062	2	0.019
MRE11	0	0	16	0.063	66	0.113	8	0.071	4	0.039
MUTYH	0	0	13	0.051	61	0.104	9	0.08	2	0.019
NBN	1	0.333	67	0.263	161	0.275	20	0.177	16	0.155
NCOA1	0	0	16	0.063	36	0.061	7	0.062	1	0.01
NCOA2	1	0.333	49	0.192	103	0.176	22	0.195	12	0.117
NCOA6	0	0	33	0.129	137	0.234	20	0.177	5	0.049
NCOR1	0	0	25	0.098	51	0.087	16	0.142	7	0.068
NF1	0	0	22	0.086	109	0.186	24	0.212	8	0.078
NF2	0	0	22	0.086	85	0.145	18	0.159	4	0.039
NFKB1	0	0	16	0.063	29	0.049	3	0.027	1	0.01
NIPBL	0	0	27	0.106	80	0.137	18	0.159	1	0.01
NOS1	0	0	5	0.02	15	0.026	2	0.018	0	0
NOS3	0	0	15	0.059	25	0.043	8	0.071	4	0.039
NOTCH1	0	0	17	0.067	53	0.09	6	0.053	3	0.029
NOTCH2	1	0.333	39	0.153	124	0.212	17	0.15	6	0.058
NQO1	1	0.333	9	0.035	27	0.046	13	0.115	5	0.049
NQO2	0	0	22	0.086	49	0.084	9	0.08	7	0.068
NR3C1	0	0	12	0.047	24	0.041	2	0.018	1	0.01
NRIP1	0	0	14	0.055	43	0.073	14	0.124	4	0.039
NTRK3	0	0	18	0.071	40	0.068	7	0.062	2	0.019
PALB2	0	0	68	0.267	131	0.224	15	0.133	5	0.049
PDPK1	1	0.333	55	0.216	96	0.164	19	0.168	9	0.087
PERP	0	0	9	0.035	64	0.109	13	0.115	4	0.039
PIGB	0	0	22	0.086	47	0.08	16	0.142	5	0.049
PIK3CA	0	0	124	0.486	269	0.459	35	0.31	16	0.155
PIK3CB	0	0	15	0.059	53	0.09	11	0.097	6	0.058
PIK3R1	0	0	17	0.067	44	0.075	13	0.115	0	0
PIK3R2	0	0	15	0.059	51	0.087	10	0.088	2	0.019
PIK3R3	0	0	13	0.051	34	0.058	6	0.053	1	0.01
PLCG1	0	0	21	0.082	72	0.123	15	0.133	1	0.01
PMS2	1	0.333	28	0.11	101	0.172	20	0.177	6	0.058
POLE	0	0	12	0.047	60	0.102	13	0.115	1	0.01
POT1	0	0	21	0.082	55	0.094	10	0.088	3	0.029
PPARA	0	0	14	0.055	49	0.084	4	0.035	1	0.01
PPARGC1A	0	0	8	0.031	28	0.048	3	0.027	2	0.019
PPP2R1A	0	0	18	0.071	50	0.085	7	0.062	2	0.019
PPP2R5D	0	0	35	0.137	123	0.21	24	0.212	6	0.058
PRDM9	0	0	10	0.039	42	0.072	8	0.071	0	0
PRRG1	0	0	18	0.071	37	0.063	8	0.071	4	0.039
PTCH1	0	0	14	0.055	31	0.053	7	0.062	3	0.029
PTEN	0	0	32	0.125	107	0.183	28	0.248	6	0.058
PTPN11	0	0	10	0.039	54	0.092	5	0.044	5	0.049
PTPRD	2	0.667	20	0.078	60	0.102	12	0.106	1	0.01
RAC1	0	0	28	0.11	82	0.14	15	0.133	5	0.049
RAC3	0	0	31	0.122	96	0.164	13	0.115	3	0.029
RAD51	0	0	11	0.043	56	0.096	13	0.115	3	0.029
RAD51C	0	0	37	0.145	135	0.23	19	0.168	7	0.068
RASA1	0	0	12	0.047	25	0.043	2	0.018	0	0
RB1	1	0.333	36	0.141	121	0.206	16	0.142	9	0.087
RBBP8	0	0	11	0.043	27	0.046	5	0.044	2	0.019
RECQL	0	0	21	0.082	71	0.121	7	0.062	6	0.058
RELA	1	0.333	35	0.137	91	0.155	24	0.212	9	0.087
RET	1	0.333	11	0.043	30	0.051	11	0.097	2	0.019
RNF43	0	0	33	0.129	137	0.234	22	0.195	12	0.117
RNF8	2	0.667	28	0.11	110	0.188	22	0.195	4	0.039
RPA1	1	0.333	16	0.063	62	0.106	14	0.124	4	0.039
RPA3	0	0	10	0.039	58	0.099	14	0.124	3	0.029
RPL22	0	0	5	0.02	38	0.065	13	0.115	1	0.01
RPL5	0	0	9	0.035	41	0.07	13	0.115	1	0.01
RRAS2	1	0.333	15	0.059	36	0.061	5	0.044	1	0.01
RRM1	0	0	13	0.051	55	0.094	7	0.062	2	0.019
RUNX1	0	0	25	0.098	54	0.092	10	0.088	1	0.01
SERPINE1	0	0	7	0.027	20	0.034	5	0.044	0	0
SETBP1	0	0	13	0.051	31	0.053	7	0.062	3	0.029
SF3B1	0	0	19	0.075	56	0.096	14	0.124	7	0.068
SLC22A16	0	0	10	0.039	48	0.082	7	0.062	1	0.01
SLC29A1	0	0	11	0.043	52	0.089	8	0.071	4	0.039
SLCO1B1	0	0	5	0.02	18	0.031	2	0.018	2	0.019
SMARCB1	0	0	20	0.078	43	0.073	4	0.035	2	0.019
SMARCE1	0	0	42	0.165	138	0.235	17	0.15	3	0.029
SOD2	0	0	9	0.035	34	0.058	4	0.035	0	0
SPOP	1	0.333	47	0.184	162	0.276	18	0.159	12	0.117
SRA1	0	0	17	0.067	39	0.067	12	0.106	2	0.019
SRC	1	0.333	21	0.082	90	0.154	17	0.15	4	0.039
STAT3	0	0	24	0.094	57	0.097	9	0.08	1	0.01
TAF1	1	0.333	13	0.051	46	0.078	10	0.088	4	0.039
TBX3	0	0	18	0.071	42	0.072	10	0.088	4	0.039
TGFB1	1	0.333	5	0.02	18	0.031	5	0.044	0	0
TIMP1	0	0	8	0.031	24	0.041	3	0.027	0	0
TNFRSF11B	0	0	40	0.157	100	0.171	17	0.15	6	0.058
TNFSF11	0	0	3	0.012	14	0.024	5	0.044	1	0.01
TOP2A	0	0	28	0.11	127	0.217	19	0.168	6	0.058
TOP3A	0	0	26	0.102	88	0.15	14	0.124	4	0.039
TP53	1	0.333	91	0.357	287	0.49	43	0.381	18	0.175
TP53AIP1	0	0	2	0.008	21	0.036	7	0.062	0	0
TUBB1	2	0.667	19	0.075	59	0.101	15	0.133	4	0.039
UGT14	0	0	12	0.047	26	0.044	3	0.027	1	0.01
UROD	0	0	12	0.047	38	0.065	6	0.053	0	0
VEGFA	1	0.333	10	0.039	58	0.099	10	0.088	1	0.01
WWTR1	1	0.333	26	0.102	83	0.142	13	0.115	2	0.019
XRCC1	0	0	19	0.075	53	0.09	9	0.08	3	0.029
YAP1	1	0.333	14	0.055	50	0.085	6	0.053	2	0.019
ZC3H13	0	0	17	0.067	75	0.128	10	0.088	6	0.058
ZNF423	0	0	23	0.09	46	0.078	10	0.088	3	0.029

## Sheet: ST9
Supplementary Table 9. Number of individuals with puntual mutations in all studied genes (N=230) per tumor stage
Genes	TX (N=3)		T1 (N=255)		T2 (N=586)		T3 (N=113)		T4 (N=103)
	N	Ratio	N	Ratio	N	Ratio	N	Ratio	N	Ratio
TP53	1	0.333333	75	0.294118	223	0.380546	33	0.292035	14	0.135922
PIK3CA	0	0	98	0.384314	203	0.346416	34	0.300885	12	0.116505
GATA3	1	0.333333	22	0.0862745	74	0.12628	23	0.20354	5	0.0485437
CDH1	0	0	25	0.0980392	68	0.116041	35	0.309735	2	0.0194175
KMT2C	0	0	27	0.105882	63	0.107509	8	0.0707965	6	0.0582524
MAP3K1	1	0.333333	34	0.133333	45	0.0767918	8	0.0707965	2	0.0194175
PTEN	0	0	10	0.0392157	36	0.0614334	9	0.079646	2	0.0194175
NCOR1	0	0	11	0.0431373	31	0.052901	7	0.0619469	2	0.0194175
NF1	0	0	6	0.0235294	28	0.0477816	9	0.079646	2	0.0194175
ARID1A	0	0	8	0.0313725	26	0.0443686	7	0.0619469	2	0.0194175
BRCA2	0	0	3	0.0117647	24	0.0409556	3	0.0265487	0	0
ERBB2	0	0	11	0.0431373	21	0.0358362	7	0.0619469	5	0.0485437
MAP2K4	0	0	11	0.0431373	24	0.0409556	8	0.0707965	2	0.0194175
RUNX1	0	0	12	0.0470588	25	0.0426621	7	0.0619469	1	0.00970874
BRCA1	0	0	7	0.027451	19	0.0324232	1	0.00884956	0	0
CASP8	0	0	2	0.00784314	15	0.0255973	1	0.00884956	0	0
CHD4	0	0	4	0.0156863	18	0.0307167	8	0.0707965	0	0
CREBBP	0	0	2	0.00784314	17	0.0290102	4	0.0353982	0	0
FBXW7	0	0	1	0.00392157	16	0.0273038	1	0.00884956	0	0
MED1	0	0	7	0.027451	17	0.0290102	5	0.0442478	1	0.00970874
NIPBL	0	0	6	0.0235294	18	0.0307167	5	0.0442478	0	0
NOTCH2	1	0.333333	5	0.0196078	19	0.0324232	2	0.0176991	0	0
PIK3R1	0	0	8	0.0313725	17	0.0290102	4	0.0353982	0	0
PTPRD	1	0.333333	5	0.0196078	18	0.0307167	2	0.0176991	1	0.00970874
RB1	0	0	9	0.0352941	16	0.0273038	1	0.00884956	1	0.00970874
TAF1	0	0	3	0.0117647	17	0.0290102	3	0.0265487	1	0.00970874
TBX3	0	0	7	0.027451	20	0.0341297	5	0.0442478	1	0.00970874
AKT1	0	0	11	0.0431373	13	0.0221843	3	0.0265487	0	0
ATM	0	0	8	0.0313725	13	0.0221843	4	0.0353982	1	0.00970874
ATR	0	0	1	0.00392157	11	0.0187713	2	0.0176991	1	0.00970874
BLM	0	0	4	0.0156863	12	0.0204778	2	0.0176991	0	0
BRIP1	0	0	1	0.00392157	11	0.0187713	2	0.0176991	2	0.0194175
CBFB	0	0	11	0.0431373	13	0.0221843	1	0.00884956	0	0
CCAR1	0	0	2	0.00784314	9	0.0153584	2	0.0176991	2	0.0194175
COL7A1	0	0	3	0.0117647	12	0.0204778	2	0.0176991	0	0
CTCF	0	0	11	0.0431373	10	0.0170648	0	0	1	0.00970874
DOCK8	0	0	3	0.0117647	9	0.0153584	0	0	0	0
EGFR	0	0	3	0.0117647	10	0.0170648	2	0.0176991	0	0
EP300	1	0.333333	4	0.0156863	9	0.0153584	2	0.0176991	2	0.0194175
ERBB3	0	0	6	0.0235294	11	0.0187713	3	0.0265487	2	0.0194175
ERBB4	0	0	2	0.00784314	12	0.0204778	3	0.0265487	2	0.0194175
ESR1	0	0	3	0.0117647	9	0.0153584	3	0.0265487	1	0.00970874
FGFR2	0	0	1	0.00392157	14	0.0238908	1	0.00884956	3	0.0291262
FOXA1	0	0	8	0.0313725	14	0.0238908	6	0.0530973	2	0.0194175
INSR	0	0	2	0.00784314	9	0.0153584	2	0.0176991	0	0
NCOA6	0	0	2	0.00784314	13	0.0221843	4	0.0353982	0	0
NOS1	0	0	4	0.0156863	10	0.0170648	2	0.0176991	0	0
NRIP1	0	0	3	0.0117647	10	0.0170648	2	0.0176991	0	0
PIK3CB	0	0	1	0.00392157	10	0.0170648	1	0.00884956	0	0
POLE	0	0	2	0.00784314	10	0.0170648	4	0.0353982	0	0
RNF43	0	0	2	0.00784314	9	0.0153584	1	0.00884956	0	0
SF3B1	0	0	5	0.0196078	11	0.0187713	5	0.0442478	0	0
SPOP	0	0	1	0.00392157	9	0.0153584	1	0.00884956	1	0.00970874
ABCB1	0	0	2	0.00784314	4	0.00682594	3	0.0265487	1	0.00970874
ABCC2	0	0	2	0.00784314	6	0.0102389	1	0.00884956	1	0.00970874
ABCC4	0	0	3	0.0117647	5	0.00853242	4	0.0353982	0	0
ABL1	0	0	1	0.00392157	7	0.0119454	2	0.0176991	0	0
ACVR2A	0	0	2	0.00784314	8	0.0136519	0	0	1	0.00970874
AKT3	0	0	2	0.00784314	5	0.00853242	0	0	0	0
ALDH1A1	0	0	2	0.00784314	5	0.00853242	0	0	0	0
APC	0	0	4	0.0156863	8	0.0136519	1	0.00884956	0	0
AR	0	0	2	0.00784314	5	0.00853242	2	0.0176991	0	0
ARID5B	0	0	3	0.0117647	3	0.00511945	1	0.00884956	0	0
ATF2	0	0	1	0.00392157	5	0.00853242	0	0	0	0
BUB1B	0	0	1	0.00392157	3	0.00511945	0	0	1	0.00970874
CBL	0	0	1	0.00392157	5	0.00853242	0	0	0	0
CCNK	0	0	0	0	4	0.00682594	1	0.00884956	0	0
CDH2	0	0	0	0	3	0.00511945	0	0	0	0
CDKN1B	0	0	0	0	7	0.0119454	2	0.0176991	2	0.0194175
CHEK2	0	0	4	0.0156863	5	0.00853242	1	0.00884956	0	0
CTGF	0	0	1	0.00392157	3	0.00511945	0	0	0	0
CYP2A6	0	0	0	0	7	0.0119454	0	0	0	0
CYP2B6	0	0	0	0	5	0.00853242	2	0.0176991	0	0
CYP2C19	0	0	0	0	8	0.0136519	0	0	0	0
CYP2D6	0	0	0	0	5	0.00853242	1	0.00884956	0	0
CYP3A4	0	0	1	0.00392157	3	0.00511945	0	0	0	0
DMC1	0	0	1	0.00392157	4	0.00682594	0	0	0	0
E2F7	0	0	0	0	3	0.00511945	0	0	1	0.00970874
ECT2L	0	0	1	0.00392157	5	0.00853242	1	0.00884956	0	0
EGF	0	0	1	0.00392157	6	0.0102389	0	0	0	0
EPHA5	0	0	5	0.0196078	8	0.0136519	0	0	0	0
ERCC1	0	0	0	0	4	0.00682594	0	0	0	0
ESR2	0	0	0	0	3	0.00511945	1	0.00884956	0	0
FANCA	0	0	2	0.00784314	6	0.0102389	2	0.0176991	0	0
FANCC	0	0	1	0.00392157	3	0.00511945	0	0	0	0
FANCM	0	0	0	0	6	0.0102389	0	0	0	0
FCGR2A	0	0	1	0.00392157	3	0.00511945	1	0.00884956	0	0
FGFR1	0	0	3	0.0117647	6	0.0102389	4	0.0353982	0	0
GPS2	0	0	1	0.00392157	8	0.0136519	3	0.0265487	0	0
GRB2	0	0	0	0	4	0.00682594	1	0.00884956	0	0
HCFC2	0	0	2	0.00784314	7	0.0119454	1	0.00884956	0	0
HMMR	0	0	0	0	4	0.00682594	0	0	1	0.00970874
INPP4B	0	0	0	0	7	0.0119454	1	0.00884956	2	0.0194175
IRF1	0	0	1	0.00392157	4	0.00682594	0	0	0	0
IRS1	0	0	0	0	3	0.00511945	2	0.0176991	0	0
JAK2	0	0	2	0.00784314	4	0.00682594	1	0.00884956	1	0.00970874
KAT2B	0	0	1	0.00392157	3	0.00511945	1	0.00884956	0	0
KRAS	0	0	1	0.00392157	4	0.00682594	1	0.00884956	0	0
LARP7	0	0	1	0.00392157	7	0.0119454	2	0.0176991	0	0
LATS1	0	0	1	0.00392157	6	0.0102389	3	0.0265487	0	0
MAP4K4	0	0	2	0.00784314	8	0.0136519	1	0.00884956	0	0
MAPK1	0	0	0	0	4	0.00682594	0	0	0	0
MAPK8	0	0	0	0	3	0.00511945	1	0.00884956	0	0
MDM4	0	0	0	0	4	0.00682594	1	0.00884956	1	0.00970874
MLH1	0	0	1	0.00392157	7	0.0119454	1	0.00884956	0	0
MMP2	0	0	1	0.00392157	3	0.00511945	1	0.00884956	0	0
MMP9	0	0	1	0.00392157	3	0.00511945	2	0.0176991	0	0
MORC4	0	0	0	0	5	0.00853242	1	0.00884956	0	0
MRE11	0	0	0	0	5	0.00853242	0	0	0	0
MUTYH	0	0	1	0.00392157	4	0.00682594	0	0	0	0
NBN	0	0	1	0.00392157	5	0.00853242	0	0	1	0.00970874
NCOA1	0	0	3	0.0117647	6	0.0102389	4	0.0353982	0	0
NCOA2	0	0	2	0.00784314	6	0.0102389	2	0.0176991	0	0
NF2	0	0	2	0.00784314	3	0.00511945	2	0.0176991	0	0
NFKB1	0	0	2	0.00784314	4	0.00682594	1	0.00884956	0	0
NOS3	0	0	2	0.00784314	3	0.00511945	3	0.0265487	0	0
NOTCH1	0	0	0	0	7	0.0119454	1	0.00884956	0	0
NR3C1	0	0	1	0.00392157	3	0.00511945	0	0	1	0.00970874
NTRK3	0	0	1	0.00392157	7	0.0119454	1	0.00884956	0	0
PALB2	0	0	2	0.00784314	4	0.00682594	1	0.00884956	0	0
PIK3R3	0	0	0	0	7	0.0119454	1	0.00884956	0	0
PLCG1	0	0	4	0.0156863	7	0.0119454	1	0.00884956	1	0.00970874
PMS2	0	0	1	0.00392157	4	0.00682594	1	0.00884956	2	0.0194175
POT1	0	0	1	0.00392157	3	0.00511945	1	0.00884956	0	0
PPARA	0	0	1	0.00392157	3	0.00511945	0	0	0	0
PPARGC1A	0	0	1	0.00392157	8	0.0136519	1	0.00884956	0	0
PPP2R1A	0	0	2	0.00784314	4	0.00682594	0	0	0	0
PPP2R5D	0	0	2	0.00784314	3	0.00511945	1	0.00884956	1	0.00970874
PRDM9	0	0	2	0.00784314	4	0.00682594	2	0.0176991	0	0
PTCH1	0	0	2	0.00784314	7	0.0119454	1	0.00884956	1	0.00970874
PTPN11	0	0	0	0	3	0.00511945	0	0	0	0
RAD51C	0	0	2	0.00784314	8	0.0136519	1	0.00884956	1	0.00970874
RASA1	0	0	1	0.00392157	7	0.0119454	0	0	0	0
RBBP8	0	0	2	0.00784314	8	0.0136519	2	0.0176991	0	0
RECQL	0	0	1	0.00392157	4	0.00682594	0	0	0	0
RET	0	0	2	0.00784314	6	0.0102389	3	0.0265487	1	0.00970874
RNF8	0	0	0	0	4	0.00682594	0	0	0	0
RPL5	0	0	0	0	5	0.00853242	0	0	0	0
RRM1	0	0	0	0	6	0.0102389	0	0	0	0
SERPINE1	0	0	0	0	3	0.00511945	1	0.00884956	0	0
SETBP1	0	0	2	0.00784314	6	0.0102389	2	0.0176991	0	0
SLC22A16	0	0	3	0.0117647	3	0.00511945	3	0.0265487	0	0
SLCO1B1	0	0	1	0.00392157	4	0.00682594	0	0	1	0.00970874
STAT3	0	0	4	0.0156863	8	0.0136519	1	0.00884956	0	0
TOP2A	0	0	0	0	6	0.0102389	2	0.0176991	0	0
TOP3A	0	0	0	0	6	0.0102389	0	0	1	0.00970874
UGT1A4	0	0	0	0	4	0.00682594	1	0.00884956	0	0
WWTR1	0	0	0	0	4	0.00682594	1	0.00884956	0	0
XRCC1	0	0	1	0.00392157	5	0.00853242	0	0	0	0
ZC3H13	0	0	1	0.00392157	6	0.0102389	1	0.00884956	3	0.0291262
ZNF423	0	0	4	0.0156863	4	0.00682594	0	0	1	0.00970874
ABCG2	0	0	0	0	2	0.00341297	0	0	0	0
AKR1C3	0	0	0	0	1	0.00170648	0	0	0	0
ALDH3A1	0	0	1	0.00392157	1	0.00170648	0	0	0	0
AP1S1	0	0	0	0	0	0	0	0	0	0
B2M	0	0	1	0.00392157	2	0.00341297	0	0	0	0
BARD1	0	0	0	0	0	0	0	0	0	0
BCL2	0	0	0	0	0	0	0	0	0	0
CARM1	0	0	1	0.00392157	2	0.00341297	0	0	0	0
CBR1	0	0	1	0.00392157	1	0.00170648	0	0	0	0
CBR3	0	0	0	0	1	0.00170648	1	0.00884956	0	0
CCND1	0	0	1	0.00392157	1	0.00170648	0	0	0	0
CD3G	0	0	2	0.00784314	0	0	0	0	0	0
CDC42	0	0	0	0	2	0.00341297	0	0	0	0
CDK2	0	0	0	0	2	0.00341297	0	0	0	0
CDK4	0	0	0	0	0	0	0	0	0	0
CDKN2A	0	0	0	0	0	0	0	0	0	0
CITED2	0	0	2	0.00784314	0	0	2	0.0176991	0	0
CTNNB1	0	0	1	0.00392157	1	0.00170648	0	0	0	0
CXCL8	0	0	1	0.00392157	1	0.00170648	0	0	0	0
CYP19A1	0	0	1	0.00392157	1	0.00170648	0	0	0	0
CYP1A1	0	0	0	0	1	0.00170648	0	0	0	0
CYP1B1	0	0	0	0	2	0.00341297	0	0	0	0
CYP2C8	0	0	2	0.00784314	2	0.00341297	1	0.00884956	0	0
DPYD	0	0	2	0.00784314	2	0.00341297	1	0.00884956	0	0
EDN1	0	0	1	0.00392157	2	0.00341297	1	0.00884956	0	0
EPCAM	0	0	0	0	0	0	0	0	0	0
ERCC2	0	0	1	0.00392157	1	0.00170648	0	0	0	0
FCGR3A	0	0	0	0	1	0.00170648	0	0	0	0
FGF2	0	0	0	0	2	0.00341297	0	0	0	0
FGF3	0	0	0	0	2	0.00341297	0	0	0	0
FGF4	0	0	0	0	0	0	0	0	0	0
FGFR4	0	0	2	0.00784314	2	0.00341297	1	0.00884956	0	0
FOS	0	0	0	0	2	0.00341297	0	0	0	0
FOXO1	0	0	0	0	1	0.00170648	0	0	0	0
FYN	0	0	1	0.00392157	2	0.00341297	0	0	0	0
GJB2	0	0	1	0.00392157	0	0	1	0.00884956	0	0
GNL3	0	0	0	0	2	0.00341297	0	0	1	0.00970874
GSTP1	0	0	1	0.00392157	1	0.00170648	0	0	0	0
H2AFX	0	0	0	0	0	0	0	0	0	0
HMGB1	0	0	1	0.00392157	0	0	0	0	0	0
IGF1	0	0	0	0	1	0.00170648	1	0.00884956	0	0
IL1B	0	0	0	0	0	0	0	0	0	0
IL6	0	0	0	0	1	0.00170648	1	0.00884956	0	0
INS	0	0	0	0	0	0	0	0	0	0
JUN	0	0	2	0.00784314	2	0.00341297	0	0	0	0
LCK	0	0	0	0	2	0.00341297	0	0	1	0.00970874
LEP	0	0	0	0	0	0	0	0	0	0
MAPK14	0	0	1	0.00392157	2	0.00341297	0	0	0	0
MAX	0	0	0	0	1	0.00170648	0	0	1	0.00970874
NQO1	0	0	1	0.00392157	0	0	1	0.00884956	0	0
NQO2	0	0	1	0.00392157	0	0	1	0.00884956	0	0
PDPK1	0	0	0	0	2	0.00341297	1	0.00884956	0	0
PERP	0	0	1	0.00392157	2	0.00341297	1	0.00884956	0	0
PIGB	0	0	1	0.00392157	1	0.00170648	1	0.00884956	0	0
PIK3R2	0	0	1	0.00392157	2	0.00341297	1	0.00884956	0	0
PRRG1	0	0	0	0	1	0.00170648	0	0	1	0.00970874
RAC1	0	0	1	0.00392157	0	0	0	0	0	0
RAC3	0	0	0	0	1	0.00170648	0	0	0	0
RAD51	0	0	1	0.00392157	1	0.00170648	0	0	0	0
RELA	0	0	1	0.00392157	0	0	1	0.00884956	0	0
RPA1	0	0	0	0	2	0.00341297	0	0	0	0
RPA3	0	0	0	0	1	0.00170648	0	0	1	0.00970874
RPL22	0	0	0	0	2	0.00341297	1	0.00884956	0	0
RRAS2	0	0	0	0	0	0	0	0	0	0
SLC29A1	0	0	0	0	1	0.00170648	0	0	0	0
SMARCB1	0	0	2	0.00784314	1	0.00170648	0	0	0	0
SMARCE1	0	0	1	0.00392157	2	0.00341297	0	0	0	0
SOD2	0	0	0	0	0	0	0	0	0	0
SRA1	0	0	0	0	2	0.00341297	0	0	0	0
SRC	0	0	1	0.00392157	2	0.00341297	0	0	0	0
TGFB1	1	0.333333	1	0.00392157	1	0.00170648	1	0.00884956	0	0
TIMP1	0	0	0	0	1	0.00170648	0	0	0	0
TNFRSF11B	0	0	2	0.00784314	2	0.00341297	1	0.00884956	0	0
TNFSF11	0	0	0	0	0	0	0	0	0	0
TP53AIP1	0	0	0	0	0	0	0	0	0	0
TUBB1	0	0	0	0	2	0.00341297	1	0.00884956	0	0
UROD	0	0	0	0	1	0.00170648	1	0.00884956	0	0
VEGFA	0	0	1	0.00392157	0	0	1	0.00884956	0	0
YAP1	0	0	1	0.00392157	1	0.00170648	1	0.00884956	0	0

[truncated: 30 more sheets: ST10, ST11, ST12, ST13, ST14, ST15, ST16, ST17, ST18, ST19, ST20, ST21, ST22, ST23, ST24, ST25, ST26, ST27, ST28, ST29 …]
